# Supplementary material for: A Survey on Transport Management Practices Associated with Injuries and Health Problems in Horses
Source: PLoS One. 2016 Sep 2;11(9):e0162371. doi: 10.1371/journal.pone.0162371 (PMC5010189; doi:10.1371/journal.pone.0162371)
Supplement: S1 Data — (CSV) [file pone.0162371.s008.csv]

Sex	Age	Australian State	PROF/AM	Sector!	horsenumber	travelfrequency	averagenumber	tripduration	Antibiotics	tranquilaizers	oral supplement	libitumwater	removingshoe	Application of bandagesorboots/boot/tail and hoof wrap	Wearing of rug	tottreatments	pretransportstrategies	training to aid travelling	behavioralproblem	Who assess preloading	temperature	Heart rate	Feeding Behaviour	Drinking Behaviour	Weight	General Health	total	Position	Who assess posttravel		Temperaturepost	Hearth ratepost	Feeding Behapost	Drinking bBehapost	Weightpost	General Health	Total	posttravelstrategies	Disease	Number of diseases	Cut total	Respiratoryproblemtotal	Colictotal	Laminitis	Muscolar	Diarrhoeatot	Overheating	travelsickness	Death
Female	31-40	Victoria	Amateur	Endurance	< 5 horses	Twice a week	3	Less than 2 hours	0	0	0	1	0	0	1	2	yes	yes	no	Non-veterinary staff (myself / my assistant(s))	1	1	0	1	0	1	4	At an angle (eg. 45°)	A veterinarian		1	1	1	1	0	1	5	No	0	0	0	0	0	0	0	0	0	0	0
Female	51-60	New South Wales	Amateur	Endurance	5-10 horses	Monthly	1	2-4 hours	0	0	0	1	0	0	1	2	yes	yes	no	Non-veterinary staff (myself / my assistant(s))	1	0	1	1	0	1	4	Forward	Non-veterinary staff (myself / my assistant(s))		1	0	1	1	1	1	5	Yes	0	0	0	0	0	0	0	0	0	0	0
Female	20-30	New South Wales	Amateur	Equestrian sport	11-30 horses	Monthly	4	Less than 2 hours	0	0	1	1	0	1	1	4	yes	No	no	Non-veterinary staff (myself / my assistant(s))	0	0	0	0	0	1	1	At an angle (eg. 45°)	Non-veterinary staff (myself / my assistant(s))		0	0	0	0	0	1	1	No	0	0	0	0	0	0	0	0	0	0	0
Male	31-40	New South Wales	Amateur	Recreational non-competitive riding	< 5 horses	Monthly	1	Less than 2 hours	0	0	0	0	0	0	0	0	no	No	no	Routine checks are not conducted	0	0	0	0	0	1	1	Forward	Routine checks are not conducted		0	0	0	0	0	1	1	No	0	0	0	0	0	0	0	0	0	0	0
Female	31-40	South Australia	Amateur	Equestrian sport	5-10 horses	Twice a week	2	4-8 hours	0	0	0	0	0	0	1	1	yes	No	no	Non-veterinary staff (myself / my assistant(s))	0	0	0	0	0	1	1	Forward	Non-veterinary staff (myself / my assistant(s))		0	0	1	1	0	1	3	Yes	0	0	0	0	0	0	0	0	0	0	0
Male	51-60	New South Wales	Amateur	Endurance	5-10 horses	Fortnightly	2	2-4 hours	0	0	0	1	0	0	0	1	yes	yes	yes	Non-veterinary staff (myself / my assistant(s))	0	0	1	1	0	1	3	Forward	A veterinarian		0	0	0	0	0	0	0	Yes	1	1	0	0	0	0	0	1	0	0	0
Female	61-70	Tasmania	Amateur	Endurance	< 5 horses	Monthly	1	4-8 hours	0	0	0	0	0	0	1	1	yes	yes	no	Non-veterinary staff (myself / my assistant(s))	1	1	1	1	1	1	6	At an angle (eg. 45°)	Non-veterinary staff (myself / my assistant(s))		1	1	1	1	1	1	6	Yes	0	0	0	0	0	0	0	0	0	0	0
Female	41-50	Queensland	Amateur	Endurance	5-10 horses	Fortnightly	4	4-8 hours	0	0	0	0	0	0	0	0	no	No	yes	Non-veterinary staff (myself / my assistant(s))	0	0	0	1	0	1	2	At an angle (eg. 45°)	A veterinarian		0	0	0	0	0	0	0	Yes	0	0	0	0	0	0	0	0	0	0	0
Female	51-60	New South Wales	Amateur	Endurance	< 5 horses	Monthly	1	2-4 hours	0	0	0	1	0	1	0	2	yes	No	no	Non-veterinary staff (myself / my assistant(s))	0	0	0	1	0	1	2	Forward	Non-veterinary staff (myself / my assistant(s))		0	0	1	1	0	1	3	Yes	0	0	0	0	0	0	0	0	0	0	0
Male	51-60	Tasmania	Amateur	Endurance	< 5 horses	Monthly	1	More than 8 hours	0	0	0	0	0	0	0	0	no	yes	no	Non-veterinary staff (myself / my assistant(s))	1	1	1	1	1	1	6	Forward	Non-veterinary staff (myself / my assistant(s))		0	1	1	1	1	1	5	Yes	0	0	0	0	0	0	0	0	0	0	0
Female	31-40	New South Wales	Amateur	Endurance	< 5 horses	Fortnightly	1	2-4 hours	0	0	1	1	0	0	0	2	yes	No	yes	Non-veterinary staff (myself / my assistant(s))	1	1	1	1	0	1	5	Forward	Non-veterinary staff (myself / my assistant(s))		0	1	1	1	0	1	4	Yes	0	0	0	0	0	0	0	0	0	0	0
Female	51-60	New South Wales	Amateur	Endurance	< 5 horses	Monthly	2	4-8 hours	0	0	0	0	0	0	0	0	no	Yes	yes	Non-veterinary staff (myself / my assistant(s))	1	0	0	1	1	1	4	Forward	Non-veterinary staff (myself / my assistant(s))		1	1	1	1	1	1	6	Yes	0	0	0	0	0	0	0	0	0	1	0
Female	51-60	New South Wales	Amateur	Endurance	< 5 horses	Fortnightly	2	2-4 hours	0	0	0	1	0	0	1	2	yes	yes	no	Non-veterinary staff (myself / my assistant(s))	1	0	1	0	0	1	3	Forward	Non-veterinary staff (myself / my assistant(s))		0	0	1	1	1	1	4	Yes	0	0	0	0	0	0	0	0	0	0	0
Female	61-70	New South Wales	Amateur	Endurance	31-50 horses	Monthly	2	Less than 2 hours	0	0	0	1	0	0	0	1	yes	yes	no	Non-veterinary staff (myself / my assistant(s))	0	0	0	0	0	1	1	Forward	Non-veterinary staff (myself / my assistant(s))		0	0	0	0	0	1	1	Yes	0	0	0	0	0	0	0	0	0	0	0
Male	61-70	Queensland	Amateur	Endurance	11-30 horses	Monthly	2	Less than 2 hours	0	0	0	0	0	1	0	1	yes	No	yes	Non-veterinary staff (myself / my assistant(s))	0	0	0	0	0	1	1	At an angle (eg. 45°)	Non-veterinary staff (myself / my assistant(s))		1	0	1	1	0	1	4	No	0	0	0	0	0	0	0	0	0	0	0
Female	31-40	New South Wales	Amateur	Recreational non-competitive riding	< 5 horses	Twice a week	1	Less than 2 hours	0	0	0	1	0	0	0	1	yes	yes	yes	Non-veterinary staff (myself / my assistant(s))	1	0	1	1	1	1	5	Forward	Non-veterinary staff (myself / my assistant(s))		0	0	1	1	0	1	3	Yes	1	1	1	0	0	0	0	0	0	0	0
Female	51-60	New South Wales	Amateur	Endurance	< 5 horses	Daily	1	Less than 2 hours	0	0	0	0	0	0	0	0	no	yes	no	Non-veterinary staff (myself / my assistant(s))	0	0	0	0	0	1	1	Forward	Non-veterinary staff (myself / my assistant(s))		0	0	0	0	0	1	1	No	0	0	0	0	0	0	0	0	0	0	0
Female	51-60	New South Wales	Amateur	Endurance	< 5 horses	Weekly	2	Less than 2 hours	0	0	0	1	0	0	0	1	yes	No	no	Non-veterinary staff (myself / my assistant(s))	1	0	0	0	0	1	2	At an angle (eg. 45°)	Non-veterinary staff (myself / my assistant(s))		1	0	1	1	0	0	3	No	0	0	0	0	0	0	0	0	0	0	0
Female	31-40	Australian Capital Territory	Amateur	Endurance	5-10 horses	Fortnightly	3	2-4 hours	0	0	0	1	0	0	1	2	yes	yes	no	Non-veterinary staff (myself / my assistant(s))	1	1	1	1	1	1	6	Forward	Non-veterinary staff (myself / my assistant(s))		1	1	1	1	1	1	6	No	1	1	1	0	0	0	0	0	0	0	0
Female	31-40	Queensland	Amateur	Recreational non-competitive riding	5-10 horses	Fortnightly	1	2-4 hours	0	0	0	1	0	1	1	3	yes	yes	no	Non-veterinary staff (myself / my assistant(s))	1	0	0	0	0	1	2	Forward	Non-veterinary staff (myself / my assistant(s))		0	0	1	1	0	1	3	Yes	1	1	1	0	0	0	0	0	0	0	0
Female	51-60	New South Wales	Amateur	Endurance	11-30 horses	Fortnightly	2	2-4 hours	0	0	0	1	0	0	0	1	yes	yes	no	Non-veterinary staff (myself / my assistant(s))	1	1	0	0	0	1	3	Forward	Non-veterinary staff (myself / my assistant(s))		0	0	1	1	0	1	3	Yes	0	0	0	0	0	0	0	0	0	0	0
Female	41-50	New South Wales	Amateur	Recreational non-competitive riding	51-100 horses	Monthly	2	Less than 2 hours	0	0	0	0	0	0	0	0	no	yes	yes	Non-veterinary staff (myself / my assistant(s))	0	0	0	0	0	1	1	Forward	Non-veterinary staff (myself / my assistant(s))		0	0	0	0	0	1	1	Yes	1	2	1	0	0	0	0	0	1	0	0
Female	31-40	Victoria	Professional	Equestrian sport	31-50 horses	Twice a week	2	2-4 hours	0	0	1	0	0	0	1	2	yes	No	no	Non-veterinary staff (myself / my assistant(s))	1	0	1	1	0	0	3	Forward	Non-veterinary staff (myself / my assistant(s))		1	0	1	1	1	0	4	Yes	1	1	1	0	0	0	0	0	0	1	0
Female	20-30	New South Wales	Amateur	Recreational non-competitive riding	< 5 horses	Monthly	1	Less than 2 hours	0	0	0	0	0	0	0	0	no	yes	yes	Non-veterinary staff (myself / my assistant(s))	0	0	0	0	0	1	1	Forward	Non-veterinary staff (myself / my assistant(s))		0	0	0	0	0	1	1	Yes	1	2	1	1	0	0	0	0	0	0	0
Female	20-30	New South Wales	Amateur	Recreational non-competitive riding	11-30 horses	Monthly	2	2-4 hours	0	0	0	0	0	0	0	0	no	No	yes	Non-veterinary staff (myself / my assistant(s))	0	0	0	0	0	1	1	Forward	Non-veterinary staff (myself / my assistant(s))		0	0	1	1	0	1	3	No	1	3	0	0	0	0	1	1	1	0	0
Female	20-30	New South Wales	Professional	Equestrian sport	5-10 horses	Fortnightly	3	Less than 2 hours	0	0	0	0	0	1	1	2	yes	yes	yes	Routine checks are not conducted	0	0	0	0	0	1	1	At an angle (eg. 45°)	Non-veterinary staff (myself / my assistant(s))		0	0	0	1	0	1	2	Yes	1	1	1	0	0	0	0	0	0	0	0
Female	41-50	New South Wales	Amateur	Horse breeding	5-10 horses	Monthly	1	Less than 2 hours	0	0	0	0	0	0	0	0	no	No	no	Routine checks are not conducted	0	0	0	0	0	0	0	Forward	Routine checks are not conducted		0	0	0	0	0	0	0	No	1	2	0	0	0	0	0	1	0	0	0
Female	31-40	New South Wales	Amateur	Equestrian sport	< 5 horses	Weekly	3	Less than 2 hours	0	0	1	1	0	1	1	4	yes	No	no	Non-veterinary staff (myself / my assistant(s))	0	0	1	1	0	1	3	At an angle (eg. 45°)	Non-veterinary staff (myself / my assistant(s))		0	0	1	1	0	1	3	No	1	2	1	0	0	0	0	1	0	0	0
Female	61-70	Northern Territory	Amateur	Recreational non-competitive riding	> 101 horses	Daily	2	4-8 hours	0	0	0	0	0	0	0	0	no	No	no	Non-veterinary staff (myself / my assistant(s))	0	0	0	0	0	1	1	Unrestrained	Non-veterinary staff (myself / my assistant(s))		0	0	0	0	0	1	1	No	0	0	0	0	0	0	0	0	0	0	0
Female	20-30	New South Wales	Amateur	Horse breeding	11-30 horses	Monthly	1	Less than 2 hours	0	0	0	1	0	1	1	3	yes	yes	no	Non-veterinary staff (myself / my assistant(s))	0	0	1	1	0	1	3	At an angle (eg. 45°)	Non-veterinary staff (myself / my assistant(s))		0	0	1	1	0	1	3	No	1	1	1	0	0	0	0	0	0	0	0
Female	31-40	New South Wales	Amateur	Recreational non-competitive riding	51-100 horses	Monthly	1	Less than 2 hours	0	0	0	0	0	0	0	0	no	No	no	Non-veterinary staff (myself / my assistant(s))	1	1	1	1	0	1	5	At an angle (eg. 45°)	Non-veterinary staff (myself / my assistant(s))		1	1	1	1	0	1	5	Yes	1	2	1	0	0	0	0	1	0	0	0
Female	31-40	New South Wales	Amateur	Equestrian sport	< 5 horses	Monthly	2	2-4 hours	0	0	0	0	0	0	0	0	no	No	no	Non-veterinary staff (myself / my assistant(s))	0	0	1	1	0	1	3	At an angle (eg. 45°)	Non-veterinary staff (myself / my assistant(s))		0	0	1	1	0	1	3	No	1	2	0	1	0	0	0	0	1	0	0
Female	20-30	New South Wales	Amateur	Recreational non-competitive riding	31-50 horses	Weekly	2	2-4 hours	0	0	0	0	0	0	0	0	no	yes	no	Non-veterinary staff (myself / my assistant(s))	0	0	0	0	0	1	1	Forward	Non-veterinary staff (myself / my assistant(s))		0	0	0	0	0	1	1	No	1	2	1	0	0	0	0	0	0	0	0
Female	41-50	New South Wales	Amateur	Recreational non-competitive riding	< 5 horses	Monthly	2	Less than 2 hours	0	0	0	1	0	1	1	3	yes	yes	no	Non-veterinary staff (myself / my assistant(s))	0	0	0	0	0	1	1	Forward	Non-veterinary staff (myself / my assistant(s))		0	0	0	0	0	1	1	No	1	3	0	0	1	0	0	1	0	0	0
Female	31-40	New South Wales	Amateur	Recreational non-competitive riding	51-100 horses	Monthly	1	Less than 2 hours	0	0	0	0	0	0	0	0	no	No	yes	Routine checks are not conducted	0	0	0	0	0	0	0	Forward	Routine checks are not conducted		0	0	0	0	0	0	0	No	1	1	0	0	0	0	0	1	0	0	0
Female	20-30	New South Wales	Amateur	Equestrian sport	5-10 horses	Monthly	2	Less than 2 hours	0	0	1	0	0	1	0	2	yes	No	yes	Non-veterinary staff (myself / my assistant(s))	0	0	0	0	0	1	1	Forward	Non-veterinary staff (myself / my assistant(s))		0	0	1	1	0	1	3	No	1	1	1	0	0	0	0	0	0	0	0
Female	51-60	New South Wales	Amateur	Recreational non-competitive riding	5-10 horses	Monthly	1	More than 8 hours	0	0	0	0	1	0	0	1	yes	yes	yes	Non-veterinary staff (myself / my assistant(s))	0	0	0	0	0	1	1	Forward	Routine checks are not conducted		0	0	0	0	0	0	0	Yes	0	0	0	0	0	0	0	0	0	0	0
Female	20-30	New South Wales	Amateur	Equestrian sport	< 5 horses	Twice a week	2	Less than 2 hours	0	0	0	0	0	1	1	2	yes	yes	no	Non-veterinary staff (myself / my assistant(s))	0	0	1	1	1	1	4	Forward	Non-veterinary staff (myself / my assistant(s))		0	0	1	1	1	1	4	No	1	1	1	0	0	0	0	0	0	0	0
Female	41-50	New South Wales	Amateur	Equestrian sport	11-30 horses	Fortnightly	2	Less than 2 hours	0	0	0	0	0	1	0	1	yes	No	no	Non-veterinary staff (myself / my assistant(s))	0	0	1	1	0	1	3	At an angle (eg. 45°)	Non-veterinary staff (myself / my assistant(s))		0	0	1	1	0	1	3	Yes	0	0	0	0	0	0	0	0	0	0	0
Male	31-40	New South Wales	Professional	Equestrian sport	5-10 horses	Twice a week	4	Less than 2 hours	0	0	0	0	0	0	0	0	no	No	no	A veterinarian	1	1	1	1	0	1	5	Backward	A veterinarian		1	1	0	0	0	0	2	Yes	1	1	1	0	0	0	0	0	0	0	0
Female	41-50	New South Wales	Amateur	Recreational non-competitive riding	< 5 horses	Monthly	2	Less than 2 hours	0	0	0	1	0	1	0	2	yes	yes	yes	Non-veterinary staff (myself / my assistant(s))	0	0	1	1	0	1	3	Forward	Non-veterinary staff (myself / my assistant(s))		0	0	1	1	0	1	3	No	1	2	1	0	0	0	0	0	0	0	0
Female	20-30	New South Wales	Amateur	Recreational non-competitive riding	< 5 horses	Monthly	1	Less than 2 hours	0	0	0	0	0	1	0	1	yes	No	yes	Routine checks are not conducted	0	0	0	0	0	0	0	Forward	Routine checks are not conducted		0	0	0	0	0	0	0	Yes	1	2	1	0	0	0	0	1	0	0	0
Male	31-40	New South Wales	Professional	Standardbred racing	5-10 horses	Twice a week	2	Less than 2 hours	0	0	0	1	0	1	1	3	yes	No	no	Non-veterinary staff (myself / my assistant(s))	0	0	1	1	0	1	3	At an angle (eg. 45°)	Non-veterinary staff (myself / my assistant(s))		0	1	1	1	0	1	4	No	1	1	0	0	0	0	0	0	1	0	0
Female	31-40	New South Wales	Professional	Horse breeding	> 101 horses	Weekly	3	Less than 2 hours	0	1	0	0	0	1	0	2	yes	No	no	Non-veterinary staff (myself / my assistant(s))	1	0	1	1	1	1	5	At an angle (eg. 45°)	Non-veterinary staff (myself / my assistant(s))		1	0	1	1	1	1	5	Yes	1	1	1	0	0	0	0	0	0	0	0
Female	31-40	New South Wales	Professional	Thoroughbred Racing	31-50 horses	Twice a week	2	2-4 hours	0	0	1	0	0	1	0	2	yes	No	no	Non-veterinary staff (myself / my assistant(s))	1	0	1	1	0	1	4	At an angle (eg. 45°)	Non-veterinary staff (myself / my assistant(s))		1	0	1	1	0	1	4	Yes	1	1	1	0	0	0	0	0	0	0	0
Female	41-50	New South Wales	Professional	Thoroughbred Racing	> 101 horses	Weekly	20	2-4 hours	0	0	1	0	0	0	0	1	yes	No	no	Non-veterinary staff (myself / my assistant(s))	1	0	0	0	0	1	2	Forward	Non-veterinary staff (myself / my assistant(s))		1	0	0	0	0	1	2	No	0	0	0	0	0	0	0	0	0	1	0
Female	51-60	New South Wales	Professional	Equestrian sport	31-50 horses	Fortnightly	3	Less than 2 hours	0	0	0	0	0	0	0	0	no	No	no	Non-veterinary staff (myself / my assistant(s))	0	0	1	1	1	1	4	At an angle (eg. 45°)	Non-veterinary staff (myself / my assistant(s))		0	0	1	1	1	0	3	No	1	1	0	1	0	0	0	0	0	0	0
Female	31-40	New South Wales	Amateur	Recreational non-competitive riding	5-10 horses	Monthly	3	2-4 hours	0	0	0	0	0	0	0	0	no	yes	yes	Non-veterinary staff (myself / my assistant(s))	1	0	0	0	1	1	3	Forward	Non-veterinary staff (myself / my assistant(s))		1	0	0	0	0	1	2	No	1	1	1	0	0	0	0	0	0	0	0
Female	20-30	Queensland	Amateur	Recreational non-competitive riding	< 5 horses	Monthly	2	2-4 hours	0	0	1	1	0	1	0	3	yes	yes	no	Non-veterinary staff (myself / my assistant(s))	0	0	1	1	1	1	4	Forward	Non-veterinary staff (myself / my assistant(s))		0	0	1	1	1	1	4	No	0	0	0	0	0	0	0	0	0	0	0
Female	31-40	South Australia	Amateur	Recreational non-competitive riding	< 5 horses	Weekly	1	Less than 2 hours	0	0	0	1	0	0	0	1	yes	yes	no	Non-veterinary staff (myself / my assistant(s))	0	0	1	1	0	1	3	Forward	Non-veterinary staff (myself / my assistant(s))		0	0	1	1	1	1	4	No	0	0	0	0	0	0	0	0	0	0	0
Female	20-30	New South Wales	Amateur	Recreational non-competitive riding	< 5 horses	Monthly	1	Less than 2 hours	0	0	0	1	0	1	1	3	yes	yes	no	Non-veterinary staff (myself / my assistant(s))	0	0	1	0	0	1	2	Forward	Non-veterinary staff (myself / my assistant(s))		0	0	1	1	0	1	3	No	1	1	1	0	0	0	0	0	0	0	0
Female	51-60	South Australia	Amateur	Equestrian sport	11-30 horses	Weekly	4	2-4 hours	0	0	1	0	0	0	0	1	yes	yes	no	Non-veterinary staff (myself / my assistant(s))	0	0	1	1	0	1	3	At an angle (eg. 45°)	Non-veterinary staff (myself / my assistant(s))		0	0	1	1	0	1	3	Yes	0	0	0	0	0	0	0	0	0	0	0
Female	41-50	Tasmania	Amateur	Recreational non-competitive riding	< 5 horses	Twice a week	2	2-4 hours	0	0	0	1	0	0	1	2	yes	No	no	Non-veterinary staff (myself / my assistant(s))	0	1	0	1	0	1	3	Forward	Non-veterinary staff (myself / my assistant(s))		0	0	1	1	0	1	3	Yes	1	1	1	0	0	0	0	0	0	0	0
Male	51-60	South Australia	Professional	Endurance	11-30 horses	Fortnightly	1	4-8 hours	0	0	0	0	0	0	1	1	yes	yes	no	Non-veterinary staff (myself / my assistant(s))	1	0	1	1	0	1	4	Unrestrained	Non-veterinary staff (myself / my assistant(s))		1	1	1	1	0	1	5	Yes	0	0	0	0	0	0	0	0	0	0	0
Female	61-70	South Australia	Amateur	Equestrian sport	< 5 horses	Monthly	2	2-4 hours	0	0	0	0	0	1	0	1	yes	yes	yes	Non-veterinary staff (myself / my assistant(s))	0	0	1	1	0	1	3	Forward	Non-veterinary staff (myself / my assistant(s))		0	0	1	1	0	1	3	Yes	1	1	1	0	0	0	0	0	0	0	0
Female	41-50	New South Wales	Professional	Recreational non-competitive riding	< 5 horses	Monthly	1	Less than 2 hours	0	0	0	0	0	0	0	0	no	yes	no	Non-veterinary staff (myself / my assistant(s))	0	0	0	0	0	0	0	Forward	A veterinarian		0	0	0	0	0	0	0	No	1	1	0	0	1	0	0	0	0	0	0
Female	41-50	Tasmania	Amateur	Equestrian sport	< 5 horses	Fortnightly	1	Less than 2 hours	0	0	0	0	0	1	1	2	yes	No	yes	Non-veterinary staff (myself / my assistant(s))	0	0	0	0	0	1	1	Forward	Non-veterinary staff (myself / my assistant(s))		0	0	0	0	0	0	0	No	0	0	0	0	0	0	0	0	0	0	0
Female	20-30	New South Wales	Amateur	Equestrian sport	5-10 horses	Fortnightly	2	Less than 2 hours	0	0	0	1	0	1	0	2	yes	yes	yes	Non-veterinary staff (myself / my assistant(s))	0	0	1	1	0	0	2	Forward	Non-veterinary staff (myself / my assistant(s))		0	0	1	1	0	0	2	No	1	1	1	0	0	0	0	0	0	0	0
Female	31-40	New South Wales	Amateur	Recreational non-competitive riding	11-30 horses	Monthly	2	2-4 hours	0	0	0	1	0	0	0	1	yes	yes	no	A veterinarian	0	0	0	0	0	1	1	At an angle (eg. 45°)	A veterinarian		0	0	1	1	0	1	3	Yes	0	0	0	0	0	0	0	0	0	0	0
Female	20-30	New South Wales	Amateur	Recreational non-competitive riding	> 101 horses	Monthly	1	Less than 2 hours	0	0	0	0	0	0	0	0	no	yes	no	Non-veterinary staff (myself / my assistant(s))	1	0	1	1	1	1	5	At an angle (eg. 45°)	Non-veterinary staff (myself / my assistant(s))		0	0	1	1	1	1	4	Yes	0	0	0	0	0	0	0	0	0	0	0
Female	41-50	New South Wales	Amateur	Equestrian sport	5-10 horses	Monthly	1	Less than 2 hours	0	0	0	1	0	1	1	3	yes	yes	no	Non-veterinary staff (myself / my assistant(s))	0	0	0	0	0	1	1	Forward	Non-veterinary staff (myself / my assistant(s))		0	0	0	0	0	1	1	No	0	0	0	0	0	0	0	0	0	0	0
Female	31-40	South Australia	Professional	Thoroughbred Racing	5-10 horses	Monthly	2	2-4 hours	0	0	1	0	0	0	0	1	yes	yes	no	Non-veterinary staff (myself / my assistant(s))	1	1	1	1	1	1	6	Forward	Non-veterinary staff (myself / my assistant(s))		1	1	1	1	1	1	6	Yes	0	0	0	0	0	0	0	0	0	0	0
Female	41-50	South Australia	Amateur	Equestrian sport	< 5 horses	Twice a week	2	Less than 2 hours	0	0	0	1	0	1	0	2	yes	yes	no	Non-veterinary staff (myself / my assistant(s))	0	0	0	0	0	1	1	Forward	Non-veterinary staff (myself / my assistant(s))		0	0	1	1	0	1	3	No	1	1	0	0	0	0	0	1	0	0	0
Female	51-60	Victoria	Amateur	Recreational non-competitive riding	5-10 horses	Monthly	2	Less than 2 hours	0	0	0	1	0	0	0	1	yes	yes	yes	A veterinarian	0	0	1	1	1	1	4	At an angle (eg. 45°)	A veterinarian		0	0	1	1	0	1	3	No	1	1	1	0	0	0	0	0	0	0	0
Female	41-50	Victoria	Professional	Horse breeding	51-100 horses	Monthly	3	2-4 hours	0	0	0	0	0	0	0	0	no	yes	yes	Routine checks are not conducted	0	0	0	0	0	1	1	At an angle (eg. 45°)	Routine checks are not conducted		0	0	0	0	0	1	1	No	1	2	1	0	0	0	0	1	0	0	0
Female	41-50	Victoria	Amateur	Equestrian sport	5-10 horses	Monthly	2	Less than 2 hours	0	0	0	0	0	0	0	0	no	yes	no	Non-veterinary staff (myself / my assistant(s))	0	0	0	0	1	1	2	At an angle (eg. 45°)	Non-veterinary staff (myself / my assistant(s))		0	0	1	1	1	1	4	No	0	0	0	0	0	0	0	0	0	0	0
Female	31-40	Victoria	Amateur	Recreational non-competitive riding	< 5 horses	Twice a week	2	Less than 2 hours	0	0	0	1	0	1	0	2	yes	yes	no	Routine checks are not conducted	0	0	0	0	0	1	1	Forward	Routine checks are not conducted		0	0	0	0	0	1	1	No	1	1	0	0	1	0	0	0	0	0	0
Female	41-50	Victoria	Professional	Thoroughbred Racing	> 101 horses	Daily	10	2-4 hours	0	0	1	0	0	1	0	2	yes	yes	yes	A veterinarian	0	0	0	0	0	0	0	Forward	Non-veterinary staff (myself / my assistant(s))		1	0	1	1	1	1	5	Yes	1	2	1	0	0	0	0	0	0	0	0
Female	41-50	Victoria	Amateur	Recreational non-competitive riding	11-30 horses	Weekly	3	2-4 hours	0	0	0	1	0	1	0	2	yes	yes	yes	A veterinarian	0	0	1	0	0	1	2	Forward	Non-veterinary staff (myself / my assistant(s))		0	0	1	1	1	0	3	Yes	1	2	0	0	0	0	0	1	1	0	0
Female	41-50	South Australia	Professional	Thoroughbred Racing	5-10 horses	Daily	4	Less than 2 hours	0	0	0	0	0	0	0	0	no	yes	yes	Non-veterinary staff (myself / my assistant(s))	0	0	0	0	0	1	1	At an angle (eg. 45°)	Non-veterinary staff (myself / my assistant(s))		1	1	1	1	1	1	6	Yes	1	1	0	0	0	0	0	1	0	0	0
Female	20-30	New South Wales	Amateur	Equestrian sport	< 5 horses	Weekly	2	4-8 hours	0	0	0	1	0	1	1	3	yes	No	no	Non-veterinary staff (myself / my assistant(s))	0	0	1	1	0	1	3	At an angle (eg. 45°)	Non-veterinary staff (myself / my assistant(s))		0	0	1	1	0	1	3	No	1	2	1	0	0	0	0	0	0	0	0
Female		Queensland	Amateur	Endurance	11-30 horses	Monthly	1	2-4 hours	0	0	0	1	0	0	0	1	yes	No	no	Non-veterinary staff (myself / my assistant(s))	1	0	1	1	0	1	4	At an angle (eg. 45°)	Non-veterinary staff (myself / my assistant(s))		0	0	1	1	0	1	3	No	1	3	0	1	1	0	1	0	0	0	0
Female	51-60	New South Wales	Professional	Horse breeding	11-30 horses	Weekly	2	Less than 2 hours	0	0	0	0	0	1	0	1	yes	yes	no	Routine checks are not conducted	0	0	0	0	0	0	0	Forward	Routine checks are not conducted		0	0	0	0	0	0	0	No	0	0	0	0	0	0	0	0	0	0	0
Female	31-40	New South Wales	Amateur	Equestrian sport	5-10 horses	Weekly	2	Less than 2 hours	0	0	0	1	0	0	0	1	yes	No	no	Routine checks are not conducted	0	0	0	0	0	0	0	At an angle (eg. 45°)	Routine checks are not conducted		0	0	0	0	0	0	0	No	0	0	0	0	0	0	0	0	0	0	0
Female	51-60	Tasmania	Amateur	Equestrian sport	< 5 horses	Fortnightly	1	Less than 2 hours	0	0	0	0	0	0	0	0	no	No	no	Non-veterinary staff (myself / my assistant(s))	0	0	0	0	0	1	1	Forward	Non-veterinary staff (myself / my assistant(s))		0	0	0	0	0	1	1	No	0	0	0	0	0	0	0	0	0	0	0
Female	41-50	Australian Capital Territory	Amateur	Equestrian sport	11-30 horses	Twice a week	2	Less than 2 hours	0	0	1	1	0	1	0	3	yes	No	no	Non-veterinary staff (myself / my assistant(s))	0	0	1	1	0	1	3	Backward	Non-veterinary staff (myself / my assistant(s))		0	0	1	1	0	1	3	Yes	0	0	0	0	0	0	0	0	0	0	1
Female	51-60	New South Wales	Professional	Horse breeding	11-30 horses	Fortnightly	2	Less than 2 hours	0	0	0	1	0	0	0	1	yes	yes	no	Non-veterinary staff (myself / my assistant(s))	0	0	1	1	0	1	3	Forward	Non-veterinary staff (myself / my assistant(s))		1	0	1	1	0	1	4	Yes	1	2	0	0	1	0	0	1	0	0	0
Female	51-60	Australian Capital Territory	Amateur	Equestrian sport	< 5 horses	Fortnightly	1	Less than 2 hours	0	0	0	0	0	0	0	0	no	yes	no	Non-veterinary staff (myself / my assistant(s))	0	0	0	0	0	1	1	Forward	Non-veterinary staff (myself / my assistant(s))		0	0	1	1	0	1	3	No	0	0	0	0	0	0	0	0	0	0	0
Female	41-50	New South Wales	Amateur	Equestrian sport	11-30 horses	Twice a week	2	Less than 2 hours	0	0	0	0	0	0	1	1	yes	No	no	Non-veterinary staff (myself / my assistant(s))	0	0	1	1	1	1	4	Forward	Non-veterinary staff (myself / my assistant(s))		0	0	1	1	0	1	3	Yes	0	0	0	0	0	0	0	0	0	0	0
Female	20-30	New South Wales	Amateur	Equestrian sport	11-30 horses	Weekly	3	Less than 2 hours	0	0	0	1	0	0	1	2	yes	No	yes	Non-veterinary staff (myself / my assistant(s))	0	0	0	0	0	1	1	At an angle (eg. 45°)	Non-veterinary staff (myself / my assistant(s))		0	0	0	0	0	1	1	No	1	2	1	0	0	0	0	0	0	0	0
Female	31-40	New South Wales	Amateur	Recreational non-competitive riding	< 5 horses	Monthly	1	2-4 hours	0	0	0	1	0	1	1	3	yes	yes	no	Non-veterinary staff (myself / my assistant(s))	0	0	0	0	0	1	1	At an angle (eg. 45°)	Non-veterinary staff (myself / my assistant(s))		0	0	1	1	0	1	3	Yes	1	1	1	0	0	0	0	0	0	0	0
Female	31-40	New South Wales	Professional	Horse breeding	> 101 horses	Daily	3	Less than 2 hours	0	0	0	0	0	0	0	0	no	yes	yes	Non-veterinary staff (myself / my assistant(s))	0	0	0	0	0	1	1	At an angle (eg. 45°)	Non-veterinary staff (myself / my assistant(s))		0	0	0	0	0	1	1	No	1	2	1	0	0	0	0	0	1	0	0
Female	41-50	Victoria	Amateur	Horse breeding	11-30 horses	Weekly	2	Less than 2 hours	0	0	0	1	0	0	0	1	yes	yes	no	Non-veterinary staff (myself / my assistant(s))	0	0	0	0	0	1	1	At an angle (eg. 45°)	Non-veterinary staff (myself / my assistant(s))		0	0	1	1	1	1	4	Yes	1	1	1	0	0	0	0	0	0	0	0
Female	20-30	New South Wales	Amateur	Recreational non-competitive riding	< 5 horses	Monthly	1	Less than 2 hours	0	0	0	0	1	1	1	3	yes	yes	no	Non-veterinary staff (myself / my assistant(s))	0	0	0	0	0	1	1	Forward	Non-veterinary staff (myself / my assistant(s))		0	0	0	0	0	1	1	Yes	0	0	0	0	0	0	0	0	0	0	0
Female	20-30	New South Wales	Amateur	Recreational non-competitive riding	< 5 horses	Monthly	2	Less than 2 hours	0	0	0	0	0	1	1	2	yes	yes	no	Non-veterinary staff (myself / my assistant(s))	0	0	1	0	0	1	2	Forward	Non-veterinary staff (myself / my assistant(s))		0	0	1	1	0	1	3	Yes	1	1	1	0	0	0	0	0	0	0	0
Female	51-60	Victoria	Amateur	Equestrian sport	11-30 horses	Monthly	2	Less than 2 hours	0	0	0	0	0	1	0	1	yes	yes	yes	Non-veterinary staff (myself / my assistant(s))	0	0	1	1	0	1	3	Forward	Non-veterinary staff (myself / my assistant(s))		0	0	1	1	0	1	3	Yes	1	1	1	0	0	0	0	0	0	0	0
Female	31-40	Victoria	Amateur	Recreational non-competitive riding	< 5 horses	Fortnightly	2	Less than 2 hours	0	0	0	0	0	0	0	0	no	No	no	Non-veterinary staff (myself / my assistant(s))	0	1	0	0	0	1	2	Forward	Non-veterinary staff (myself / my assistant(s))		0	1	0	0	0	1	2	No	1	1	0	0	0	0	0	1	0	0	0
Female	61-70	Australian Capital Territory	Amateur	Equestrian sport	5-10 horses	Fortnightly	2	Less than 2 hours	0	0	0	1	0	1	1	3	yes	yes	no	Non-veterinary staff (myself / my assistant(s))	0	0	1	1	0	1	3	At an angle (eg. 45°)	A veterinarian		0	0	1	1	0	1	3	Yes	1	1	1	0	0	0	0	0	0	0	0
Female	61-70	New South Wales	Amateur	Recreational non-competitive riding	< 5 horses	Fortnightly	1	2-4 hours	0	0	0	1	0	0	0	1	yes	yes	no	Non-veterinary staff (myself / my assistant(s))	0	0	1	0	0	1	2	Forward	Non-veterinary staff (myself / my assistant(s))		0	0	0	0	0	1	1	No	0	0	0	0	0	0	0	0	0	0	0
Female	41-50	Victoria	Amateur	Equestrian sport	< 5 horses	Fortnightly	1	Less than 2 hours	0	0	0	0	0	1	1	2	yes	No	yes	Non-veterinary staff (myself / my assistant(s))	0	0	0	0	0	0	0	Forward	Non-veterinary staff (myself / my assistant(s))		0	0	0	0	0	0	0	No	0	0	0	0	0	0	0	0	0	0	0
Female	41-50	Victoria	Amateur	Equestrian sport	< 5 horses	Weekly	2	2-4 hours	0	0	0	0	0	0	0	0	no	No	no	Non-veterinary staff (myself / my assistant(s))	1	0	1	0	0	1	3	At an angle (eg. 45°)	Non-veterinary staff (myself / my assistant(s))		1	0	1	1	0	1	4	Yes	0	0	0	0	0	0	0	0	0	0	0
Female	31-40	Victoria	Amateur	Recreational non-competitive riding	< 5 horses	Monthly	2	Less than 2 hours	0	1	0	0	0	0	0	1	yes	yes	yes	Non-veterinary staff (myself / my assistant(s))	0	0	0	0	0	1	1	Forward	Non-veterinary staff (myself / my assistant(s))		0	0	0	0	0	1	1	Yes	1	1	1	0	0	0	0	0	0	0	0
Female	31-40	New South Wales	Professional	Thoroughbred Racing	31-50 horses	Daily	2	2-4 hours	0	0	0	1	0	0	0	1	yes	No	no	Non-veterinary staff (myself / my assistant(s))	1	0	1	1	0	1	4	At an angle (eg. 45°)	Non-veterinary staff (myself / my assistant(s))		0	0	1	1	0	1	3	Yes	1	2	1	0	0	0	0	1	0	1	0
Female	31-40	Victoria	Professional	Recreational non-competitive riding	11-30 horses	Twice a week	2	Less than 2 hours	0	0	0	0	0	1	0	1	yes	yes	yes	Non-veterinary staff (myself / my assistant(s))	0	1	1	1	0	1	4	Forward	Non-veterinary staff (myself / my assistant(s))		0	1	1	1	0	1	4	Yes	1	1	0	1	0	0	0	0	0	0	0
Female	41-50	South Australia	Amateur	Equestrian sport	5-10 horses	Fortnightly	2	2-4 hours	0	0	1	0	0	1	0	2	yes	yes	no	Non-veterinary staff (myself / my assistant(s))	0	0	0	0	0	1	1	At an angle (eg. 45°)	Non-veterinary staff (myself / my assistant(s))		0	0	1	1	1	1	4	Yes	1	3	1	0	0	0	0	1	1	0	0
Female	51-60	Victoria	Amateur	Equestrian sport	< 5 horses	Fortnightly	2	Less than 2 hours	0	0	0	0	0	1	0	1	yes	yes	yes	Non-veterinary staff (myself / my assistant(s))	0	0	1	1	0	1	3	Forward	Non-veterinary staff (myself / my assistant(s))		0	0	1	1	0	1	3	Yes	1	1	1	0	0	0	0	0	0	0	0
Female	31-40	Victoria	Amateur	Equestrian sport	31-50 horses	Fortnightly	1	2-4 hours	0	0	0	1	0	1	0	2	yes	yes	no	Non-veterinary staff (myself / my assistant(s))	0	0	1	1	0	1	3	Forward	Non-veterinary staff (myself / my assistant(s))		0	0	1	1	0	1	3	Yes	0	0	0	0	0	0	0	0	0	1	0
Female	41-50	Queensland	Professional	Equestrian sport	5-10 horses	Monthly	2	Less than 2 hours	0	0	0	1	0	0	0	1	yes	yes	no	Non-veterinary staff (myself / my assistant(s))	0	0	1	1	0	1	3	Forward	Non-veterinary staff (myself / my assistant(s))		0	0	1	1	0	1	3	Yes	1	2	0	1	0	0	0	0	1	0	0
Female	51-60	South Australia	Amateur	Equestrian sport	< 5 horses	Monthly	1	2-4 hours	0	0	1	1	0	1	1	4	yes	No	no	Routine checks are not conducted	0	0	0	1	0	0	1	Forward	Routine checks are not conducted		0	0	0	0	0	0	0	No	0	0	0	0	0	0	0	0	0	0	0
Female	41-50	Victoria	Amateur	Equestrian sport	< 5 horses	Monthly	2	4-8 hours	0	0	1	1	0	0	1	3	yes	yes	no	Non-veterinary staff (myself / my assistant(s))	1	1	1	1	1	1	6	Forward	Non-veterinary staff (myself / my assistant(s))		1	1	1	1	1	1	6	Yes	0	0	0	0	0	0	0	0	0	1	0
Female	51-60	New South Wales	Amateur	Equestrian sport	< 5 horses	Weekly	2	2-4 hours	0	0	0	0	0	1	1	2	yes	yes	no	Non-veterinary staff (myself / my assistant(s))	0	0	1	1	1	1	4	At an angle (eg. 45°)	Non-veterinary staff (myself / my assistant(s))		0	0	1	1	1	1	4	Yes	1	3	0	1	0	1	0	0	0	0	0
Female	20-30	New South Wales	Amateur	Recreational non-competitive riding	< 5 horses	Weekly	2	Less than 2 hours	0	0	0	0	0	0	0	0	no	yes	no	Non-veterinary staff (myself / my assistant(s))	0	0	1	1	0	1	3	Forward	Non-veterinary staff (myself / my assistant(s))		0	0	1	1	0	1	3	No	1	1	1	0	0	0	0	0	0	0	0
Female	31-40	South Australia	Amateur	Recreational non-competitive riding	< 5 horses	Monthly	2	Less than 2 hours	0	1	0	0	0	1	1	3	yes	yes	no	Routine checks are not conducted	0	0	0	0	0	0	0	Forward	Routine checks are not conducted		0	0	0	0	0	0	0	Yes	1	2	1	0	0	0	0	0	0	0	0
Female	41-50	New South Wales	Amateur	Recreational non-competitive riding	< 5 horses	Twice a week	1	Less than 2 hours	0	0	0	0	0	0	0	0	no	yes	no	Routine checks are not conducted	0	0	0	0	0	0	0	Forward	Routine checks are not conducted		0	0	0	0	0	0	0	No	0	0	0	0	0	0	0	0	0	0	0
Female	20-30	New South Wales	Amateur	Equestrian sport	< 5 horses	Monthly	2	Less than 2 hours	0	0	1	1	0	1	0	3	yes	yes	no	Non-veterinary staff (myself / my assistant(s))	1	0	1	1	0	1	4	At an angle (eg. 45°)	Non-veterinary staff (myself / my assistant(s))		1	0	1	1	0	1	4	Yes	0	0	0	0	0	0	0	0	0	0	0
Female	20-30	New South Wales	Amateur	Equestrian sport	< 5 horses	Fortnightly	2	2-4 hours	0	0	1	0	0	1	0	2	yes	yes	yes	Non-veterinary staff (myself / my assistant(s))	1	0	0	1	0	0	2	At an angle (eg. 45°)	Non-veterinary staff (myself / my assistant(s))		1	0	1	1	1	0	4	Yes	1	3	1	0	0	0	1	1	0	0	0
Female	31-40	New South Wales	Amateur	Equestrian sport	5-10 horses	Monthly	2	Less than 2 hours	0	0	0	0	0	1	1	2	yes	No	no	Non-veterinary staff (myself / my assistant(s))	0	0	0	0	0	0	0	At an angle (eg. 45°)	Non-veterinary staff (myself / my assistant(s))		0	0	0	0	0	1	1	Yes	1	2	0	0	0	0	0	1	1	0	0
Female	31-40	Victoria	Amateur	Recreational non-competitive riding	< 5 horses	Fortnightly	2	Less than 2 hours	0	0	0	0	0	0	0	0	no	yes	yes	Non-veterinary staff (myself / my assistant(s))	0	0	1	1	0	1	3	Forward	Non-veterinary staff (myself / my assistant(s))		0	0	1	1	0	1	3	No	1	1	1	0	0	0	0	0	0	0	0
Female	31-40	Western Australia	Amateur	Equestrian sport	< 5 horses	Monthly	2	2-4 hours	0	0	0	1	0	0	0	1	yes	yes	no	Non-veterinary staff (myself / my assistant(s))	0	0	1	1	1	1	4	Forward	Non-veterinary staff (myself / my assistant(s))		1	0	1	1	1	1	5	Yes	0	0	0	0	0	0	0	0	0	0	0
Female	41-50	Victoria	Amateur	Equestrian sport	< 5 horses	Twice a week	1	2-4 hours	0	0	1	1	0	0	1	3	yes	No	no	Non-veterinary staff (myself / my assistant(s))	1	1	1	1	0	1	5	At an angle (eg. 45°)	Non-veterinary staff (myself / my assistant(s))		1	1	1	1	0	1	5	Yes	0	0	0	0	0	0	0	0	0	0	0
Female	51-60	New South Wales	Amateur	Equestrian sport	< 5 horses	Monthly	1	2-4 hours	0	0	0	0	0	1	1	2	yes	yes	no	Non-veterinary staff (myself / my assistant(s))	0	0	0	0	0	1	1	Forward	Non-veterinary staff (myself / my assistant(s))		0	0	1	1	0	1	3	Yes	0	0	0	0	0	0	0	0	0	0	0
Female	51-60	Victoria	Professional	Equestrian sport	11-30 horses	Weekly	2	4-8 hours	0	0	0	1	0	1	1	3	yes	yes	no	Non-veterinary staff (myself / my assistant(s))	0	0	1	1	1	1	4	At an angle (eg. 45°)	Non-veterinary staff (myself / my assistant(s))		0	0	1	1	1	1	4	Yes	1	2	1	0	0	0	0	0	0	0	0
Female	31-40	Western Australia	Amateur	Equestrian sport	< 5 horses	Weekly	2	Less than 2 hours	0	0	0	1	0	1	0	2	yes	yes	yes	Non-veterinary staff (myself / my assistant(s))	0	0	0	0	0	1	1	Forward	Non-veterinary staff (myself / my assistant(s))		0	0	0	0	0	1	1	No	1	4	1	1	0	0	1	0	0	0	0
Female	20-30	Western Australia	Professional	Thoroughbred Racing	31-50 horses	Weekly	2	2-4 hours	0	0	0	0	0	0	0	0	no	No	no	Routine checks are not conducted	0	0	0	0	0	0	0	Forward	Routine checks are not conducted		0	0	1	1	0	0	2	No	1	1	1	0	0	0	0	0	0	1	0
Female	51-60	Victoria	Amateur	Equestrian sport	< 5 horses	Twice a week	2	Less than 2 hours	0	0	0	0	0	0	0	0	no	yes	no	Routine checks are not conducted	0	0	0	0	0	0	0	Forward	Routine checks are not conducted		0	0	0	0	0	0	0	No	1	1	0	1	0	0	0	0	0	0	0
Female	20-30	Western Australia	Amateur	Equestrian sport	31-50 horses	Fortnightly	4	Less than 2 hours	0	0	0	0	0	0	1	1	yes	yes	yes	Routine checks are not conducted	0	0	0	0	0	0	0	Forward	Non-veterinary staff (myself / my assistant(s))		0	0	0	0	0	1	1	Yes	1	1	1	0	0	0	0	0	0	0	0
Female	20-30	Western Australia	Professional	Equestrian sport	< 5 horses	Weekly	2	Less than 2 hours	0	0	0	1	0	1	1	3	yes	yes	no	Non-veterinary staff (myself / my assistant(s))	0	0	1	1	0	0	2	Forward	Non-veterinary staff (myself / my assistant(s))		1	0	1	1	0	0	3	No	1	2	1	0	0	0	0	1	0	0	0
Female	20-30	Victoria	Amateur	Equestrian sport	< 5 horses	Monthly	2	Less than 2 hours	0	0	1	1	0	0	1	3	yes	yes	no	Non-veterinary staff (myself / my assistant(s))	1	1	1	1	0	1	5	Backward	Non-veterinary staff (myself / my assistant(s))		1	1	1	1	0	1	5	Yes	1	3	1	0	1	0	0	1	0	0	0
Female	51-60	Western Australia	Amateur	Recreational non-competitive riding	< 5 horses	Monthly	2	Less than 2 hours	0	0	0	0	0	1	0	1	yes	yes	yes	Non-veterinary staff (myself / my assistant(s))	0	0	0	0	0	0	0	Forward	Non-veterinary staff (myself / my assistant(s))		0	0	0	0	0	1	1	Yes	1	2	1	0	0	0	1	0	0	0	0
Female	41-50	Victoria	Amateur	Horse breeding	< 5 horses	Monthly	1	Less than 2 hours	0	0	0	1	0	0	0	1	yes	yes	no	Non-veterinary staff (myself / my assistant(s))	0	0	0	0	0	0	0	Forward	Non-veterinary staff (myself / my assistant(s))		0	0	1	1	0	1	3	Yes	1	1	0	0	1	0	0	0	0	0	0
Female	31-40	Queensland	Amateur	Equestrian sport	5-10 horses	Weekly	1	2-4 hours	0	0	0	0	0	0	0	0	no	No	yes	Non-veterinary staff (myself / my assistant(s))	0	0	0	0	0	1	1	Forward	Non-veterinary staff (myself / my assistant(s))		0	0	1	1	0	1	3	No	0	0	0	0	0	0	0	0	0	0	0
Female	41-50	Victoria	Amateur	Equestrian sport	< 5 horses	Twice a week	2	Less than 2 hours	0	0	0	0	0	0	0	0	no	yes	no	Non-veterinary staff (myself / my assistant(s))	0	0	1	1	0	1	3	Forward	Non-veterinary staff (myself / my assistant(s))		0	0	1	1	0	1	3	Yes	0	0	0	0	0	0	0	0	0	0	0
Female	51-60	New South Wales	Amateur	Equestrian sport	5-10 horses	Weekly	2	Less than 2 hours	0	0	0	1	0	1	1	3	yes	No	no	Non-veterinary staff (myself / my assistant(s))	0	0	1	1	0	1	3	At an angle (eg. 45°)	Non-veterinary staff (myself / my assistant(s))		0	0	1	1	0	1	3	No	0	0	0	0	0	0	0	0	0	0	0
Female	20-30	Victoria	Professional	Equestrian sport	31-50 horses	Weekly	8	2-4 hours	0	0	0	0	0	1	0	1	yes	No	no	Non-veterinary staff (myself / my assistant(s))	0	0	1	1	0	1	3	At an angle (eg. 45°)	Non-veterinary staff (myself / my assistant(s))		1	0	1	1	0	1	4	Yes	1	1	1	0	0	0	0	0	0	1	0
Female	31-40	Queensland	Amateur	Equestrian sport	< 5 horses	Weekly	1	Less than 2 hours	0	0	0	1	0	0	0	1	yes	yes	yes	Non-veterinary staff (myself / my assistant(s))	0	0	0	0	0	1	1	Forward	Non-veterinary staff (myself / my assistant(s))		0	0	0	0	0	1	1	Yes	1	2	1	1	0	0	0	0	0	0	0
Female	41-50	Victoria	Professional	Equestrian sport	11-30 horses	Weekly	2	2-4 hours	0	0	1	0	0	1	1	3	yes	No	no	Non-veterinary staff (myself / my assistant(s))	1	0	1	1	0	1	4	Forward	Non-veterinary staff (myself / my assistant(s))		1	0	1	1	0	1	4	No	0	0	0	0	0	0	0	0	0	0	0
Female	51-60	Queensland	Professional	Horse breeding	11-30 horses	Monthly	1	More than 8 hours	0	0	0	1	0	0	0	1	yes	yes	no	Non-veterinary staff (myself / my assistant(s))	1	0	1	0	0	1	3	At an angle (eg. 45°)	Non-veterinary staff (myself / my assistant(s))		1	0	1	0	0	1	3	No	1	1	1	0	0	0	0	0	0	1	0
Female	31-40	Victoria	Professional	Equestrian sport	31-50 horses	Weekly	20	2-4 hours	0	0	0	0	0	1	0	1	yes	yes	no	Non-veterinary staff (myself / my assistant(s))	0	0	1	1	0	1	3	At an angle (eg. 45°)	Non-veterinary staff (myself / my assistant(s))		0	0	1	1	0	1	3	Yes	1	5	1	1	0	0	1	0	1	0	0
Female	61-70	New South Wales	Amateur	Equestrian sport	< 5 horses	Weekly	1	Less than 2 hours	0	0	0	0	0	0	0	0	no	yes	no	Non-veterinary staff (myself / my assistant(s))	1	0	1	1	0	1	4	Forward	Non-veterinary staff (myself / my assistant(s))		1	0	1	1	0	1	4	Yes	0	0	0	0	0	0	0	0	0	0	0
Female	31-40	New South Wales	Professional	Horse breeding	> 101 horses	Twice a week	2	Less than 2 hours	0	0	0	0	0	0	0	0	no	No	no	Non-veterinary staff (myself / my assistant(s))	1	0	1	1	0	1	4	At an angle (eg. 45°)	Non-veterinary staff (myself / my assistant(s))		1	0	1	1	0	1	4	No	1	1	1	0	0	0	0	0	0	1	0
Female	31-40	Victoria	Amateur	Equestrian sport	< 5 horses	Monthly	1	Less than 2 hours	0	0	0	1	0	0	1	2	yes	yes	yes	Non-veterinary staff (myself / my assistant(s))	0	0	1	1	0	1	3	Forward	Non-veterinary staff (myself / my assistant(s))		0	0	1	1	0	1	3	No	1	1	0	1	0	0	0	0	0	0	0
Female	41-50	Victoria	Professional	Recreational non-competitive riding	5-10 horses	Monthly	3	Less than 2 hours	0	1	0	1	0	1	0	3	yes	yes	yes	Non-veterinary staff (myself / my assistant(s))	0	0	1	1	0	1	3	Forward	Non-veterinary staff (myself / my assistant(s))		0	0	1	1	0	1	3	Yes	1	1	0	0	0	0	0	1	0	0	0
Female	20-30	Victoria	Amateur	Equestrian sport	< 5 horses	Fortnightly	1	2-4 hours	0	0	0	0	0	0	0	0	no	yes	yes	Non-veterinary staff (myself / my assistant(s))	0	0	0	0	0	1	1	Forward	Non-veterinary staff (myself / my assistant(s))		0	0	1	1	1	1	4	Yes	1	2	1	0	0	0	0	1	0	0	0
Female	20-30	Western Australia	Amateur	Horse breeding	31-50 horses	Weekly	2	Less than 2 hours	0	0	0	0	0	0	0	0	no	yes	no	Routine checks are not conducted	0	0	0	0	0	0	0	Forward	Routine checks are not conducted		0	0	0	0	0	0	0	No	0	0	0	0	0	0	0	0	0	0	0
Female	20-30	Victoria	Amateur	Equestrian sport	11-30 horses	Monthly	4	2-4 hours	0	0	0	0	0	1	0	1	yes	No	yes	Non-veterinary staff (myself / my assistant(s))	0	0	1	1	1	1	4	Forward	Non-veterinary staff (myself / my assistant(s))		0	0	1	1	0	1	3	No	1	1	0	0	0	0	0	1	0	0	0
Female	20-30	New South Wales	Amateur	Equestrian sport	11-30 horses	Twice a week	2	2-4 hours	0	0	0	1	0	1	1	3	yes	yes	yes	Non-veterinary staff (myself / my assistant(s))	0	0	1	1	0	0	2	At an angle (eg. 45°)	Non-veterinary staff (myself / my assistant(s))		0	0	1	1	1	1	4	Yes	0	0	0	0	0	0	0	0	0	0	0
Female	41-50	New South Wales	Amateur	Recreational non-competitive riding	< 5 horses	Monthly	1	Less than 2 hours	0	0	0	0	0	0	0	0	no	No	no	Non-veterinary staff (myself / my assistant(s))	0	0	1	1	0	1	3	Forward	Non-veterinary staff (myself / my assistant(s))		0	0	1	1	0	1	3	No	0	0	0	0	0	0	0	0	0	0	0
Female	20-30	South Australia	Amateur	Equestrian sport	< 5 horses	Monthly	2	Less than 2 hours	0	0	0	0	0	1	0	1	yes	No	no	A veterinarian	0	0	1	1	1	1	4	At an angle (eg. 45°)	A veterinarian		0	0	0	0	0	0	0	Yes	1	1	1	0	0	0	0	0	0	0	0
Male	61-70	New South Wales	Amateur	Recreational non-competitive riding	5-10 horses	Monthly	2	Less than 2 hours	0	0	0	1	1	0	1	3	yes	yes	yes	Routine checks are not conducted	0	1	1	1	0	1	4	Unrestrained	Non-veterinary staff (myself / my assistant(s))		0	1	1	1	0	1	4	Yes	1	3	1	0	0	0	1	0	0	0	0
Female	41-50	New South Wales	Amateur	Recreational non-competitive riding	< 5 horses	Monthly	2	Less than 2 hours	0	0	0	0	0	0	0	0	no	yes	no	Non-veterinary staff (myself / my assistant(s))	0	0	0	1	0	0	1	Forward	Non-veterinary staff (myself / my assistant(s))		0	0	1	1	0	0	2	No	1	3	0	0	0	1	0	0	1	0	0
Female	20-30	Queensland	Amateur	Endurance	11-30 horses	Weekly	2	2-4 hours	0	0	0	0	0	1	0	1	yes	yes	no	Non-veterinary staff (myself / my assistant(s))	1	1	1	0	0	1	4	Forward	Non-veterinary staff (myself / my assistant(s))		1	1	1	1	1	1	6	Yes	1	1	1	0	0	0	0	0	0	0	0
Female	20-30	South Australia	Amateur	Equestrian sport	< 5 horses	Weekly	2	Less than 2 hours	0	0	1	0	0	1	1	3	yes	yes	yes	Non-veterinary staff (myself / my assistant(s))	0	0	1	1	1	1	4	Forward	Non-veterinary staff (myself / my assistant(s))		1	0	1	1	1	1	5	Yes	1	1	0	0	0	0	0	1	0	0	0
Male	61-70	Queensland	Amateur	Endurance	5-10 horses	Fortnightly	2	2-4 hours	0	0	0	0	0	0	0	0	no	yes	no	Non-veterinary staff (myself / my assistant(s))	1	1	1	1	0	0	4	At an angle (eg. 45°)	A veterinarian		1	1	1	1	0	0	4	No	1	4	1	0	0	0	0	1	1	0	0
Female	51-60	New South Wales	Amateur	Equestrian sport	< 5 horses	Fortnightly	1	Less than 2 hours	0	0	0	1	0	0	0	1	yes	yes	yes	Non-veterinary staff (myself / my assistant(s))	0	0	0	0	0	1	1	Forward	Routine checks are not conducted		0	0	0	0	0	1	1	No	1	1	0	0	0	0	0	1	0	0	0
Female	31-40	Victoria	Professional	Equestrian sport	31-50 horses	Monthly	1	Less than 2 hours	0	0	0	1	0	0	0	1	yes	yes	yes	Non-veterinary staff (myself / my assistant(s))	0	0	0	0	0	1	1	Forward	Non-veterinary staff (myself / my assistant(s))		0	0	1	1	1	1	4	Yes	0	0	0	0	0	0	0	0	0	0	0
Female	41-50	New South Wales	Amateur	Equestrian sport	< 5 horses	Twice a week	2	Less than 2 hours	0	0	0	0	0	1	1	2	yes	No	no	Non-veterinary staff (myself / my assistant(s))	0	0	0	0	0	1	1	At an angle (eg. 45°)	Non-veterinary staff (myself / my assistant(s))		0	0	1	1	0	1	3	Yes	1	1	0	0	0	0	1	0	0	0	0
Female	31-40	New South Wales	Amateur	Equestrian sport	< 5 horses	Twice a week	2	Less than 2 hours	0	0	0	0	0	1	0	1	yes	yes	no	Non-veterinary staff (myself / my assistant(s))	0	0	1	1	0	1	3	Forward	Non-veterinary staff (myself / my assistant(s))		0	0	0	1	0	1	2	Yes	0	0	0	0	0	0	0	0	0	0	0
Female	20-30	New South Wales	Amateur	Equestrian sport	< 5 horses	Weekly	1	2-4 hours	0	0	0	1	0	1	1	3	yes	No	no	Non-veterinary staff (myself / my assistant(s))	1	1	1	1	1	1	6	At an angle (eg. 45°)	Non-veterinary staff (myself / my assistant(s))		1	1	1	0	1	1	5	No	0	0	0	0	0	0	0	0	0	0	0
Female	51-60	New South Wales	Amateur	Equestrian sport	5-10 horses	Fortnightly	4	2-4 hours	0	0	0	0	0	0	0	0	no	No	no	Routine checks are not conducted	0	0	0	0	0	0	0	At an angle (eg. 45°)	Routine checks are not conducted		0	0	0	0	0	0	0	Yes	1	1	1	0	0	0	0	0	0	0	0
Female	41-50	New South Wales	Amateur	Recreational non-competitive riding	5-10 horses	Fortnightly	2	Less than 2 hours	0	0	0	0	0	0	0	0	no	yes	yes	Routine checks are not conducted	0	0	0	0	0	0	0	Forward	Routine checks are not conducted		0	0	0	0	0	0	0	No	1	1	1	0	0	0	0	0	0	0	0
Female	20-30	Western Australia	Professional	Equestrian sport	5-10 horses	Weekly	1	Less than 2 hours	0	0	1	0	0	1	0	2	yes	yes	no	Non-veterinary staff (myself / my assistant(s))	1	0	1	1	1	1	5	Backward	Non-veterinary staff (myself / my assistant(s))		1	0	1	1	1	1	5	Yes	0	0	0	0	0	0	0	0	0	0	0
Female	20-30	Victoria	Amateur	Equestrian sport	5-10 horses	Monthly	2	Less than 2 hours	0	0	0	1	0	0	0	1	yes	yes	yes	Non-veterinary staff (myself / my assistant(s))	0	0	1	1	0	1	3	Forward	Non-veterinary staff (myself / my assistant(s))		0	0	1	1	1	1	4	No	1	2	1	0	0	0	0	1	0	0	0
Female	31-40	Queensland	Amateur	Equestrian sport	5-10 horses	Fortnightly	2	2-4 hours	0	0	1	1	1	1	0	4	yes	yes	no	Non-veterinary staff (myself / my assistant(s))	1	0	0	1	0	1	3	At an angle (eg. 45°)	Routine checks are not conducted		1	0	1	1	0	1	4	Yes	1	2	0	0	0	0	1	1	0	0	0
Female	20-30	Western Australia	Amateur	Equestrian sport	11-30 horses	Weekly	2	Less than 2 hours	0	0	0	1	0	0	1	2	yes	No	yes	Routine checks are not conducted	0	0	0	0	0	0	0	Forward	Non-veterinary staff (myself / my assistant(s))		0	0	1	1	0	1	3	No	0	0	0	0	0	0	0	0	0	0	0
Female	51-60	New South Wales	Amateur	Equestrian sport	< 5 horses	Twice a week	2	Less than 2 hours	0	0	0	1	0	0	0	1	yes	No	no	Non-veterinary staff (myself / my assistant(s))	0	0	0	0	0	1	1	At an angle (eg. 45°)	Non-veterinary staff (myself / my assistant(s))		0	0	1	1	0	1	3	Yes	0	0	0	0	0	0	0	0	0	0	0
Female	20-30	Queensland	Amateur	Endurance	5-10 horses	Twice a week	2	Less than 2 hours	0	0	0	1	0	1	0	2	yes	yes	yes	Non-veterinary staff (myself / my assistant(s))	1	1	1	0	1	1	5	Forward	A veterinarian		1	1	0	0	1	1	4	No	1	1	1	0	0	0	0	0	0	0	0
Female	41-50	Queensland	Amateur	Equestrian sport	5-10 horses	Twice a week	2	Less than 2 hours	0	0	0	1	0	0	0	1	yes	yes	yes	Non-veterinary staff (myself / my assistant(s))	0	0	0	0	0	0	0	At an angle (eg. 45°)	Non-veterinary staff (myself / my assistant(s))		0	0	0	0	0	1	1	Yes	1	4	1	0	0	0	1	1	1	0	0
Female	61-70	Western Australia	Amateur	Recreational non-competitive riding	< 5 horses	Weekly	1	Less than 2 hours	0	0	0	0	0	0	0	0	no	No	yes	Routine checks are not conducted	0	0	0	0	0	0	0	At an angle (eg. 45°)	Routine checks are not conducted		0	0	0	0	0	0	0	No	0	0	0	0	0	0	0	0	0	0	0
Female	20-30	New South Wales	Amateur	Equestrian sport	< 5 horses	Monthly	2	Less than 2 hours	0	0	1	0	0	1	1	3	yes	No	yes	Routine checks are not conducted	0	0	0	0	0	0	0	Forward	Routine checks are not conducted		0	0	0	0	0	0	0	Yes	0	0	0	0	0	0	0	0	0	0	0
Female	31-40	Northern Territory	Amateur	Equestrian sport	5-10 horses	Weekly	2	4-8 hours	0	0	1	0	0	0	1	2	yes	yes	no	Non-veterinary staff (myself / my assistant(s))	0	0	1	1	0	1	3	Forward	Non-veterinary staff (myself / my assistant(s))		0	0	1	1	1	1	4	Yes	0	0	0	0	0	0	0	0	0	0	0
Female	41-50	New South Wales	Amateur	Equestrian sport	< 5 horses	Weekly	2	Less than 2 hours	0	0	0	0	0	0	1	1	yes	No	yes	Non-veterinary staff (myself / my assistant(s))	0	0	0	0	0	1	1	Forward	Non-veterinary staff (myself / my assistant(s))		0	0	0	0	0	1	1	Yes	1	1	1	0	0	0	0	0	0	0	0
Female	31-40	New South Wales	Amateur	Equestrian sport	< 5 horses	Weekly	2	Less than 2 hours	0	0	0	0	0	1	1	2	yes	No	no	Non-veterinary staff (myself / my assistant(s))	0	0	1	1	1	0	3	At an angle (eg. 45°)	Non-veterinary staff (myself / my assistant(s))		0	0	1	1	1	1	4	No	0	0	0	0	0	0	0	0	0	0	0
Female	51-60	New South Wales	Amateur	Equestrian sport	< 5 horses	Fortnightly	2	2-4 hours	0	0	0	0	0	0	0	0	no	No	yes	Non-veterinary staff (myself / my assistant(s))	0	0	1	1	0	1	3	At an angle (eg. 45°)	Non-veterinary staff (myself / my assistant(s))		1	0	1	1	0	1	4	Yes	0	0	0	0	0	0	0	0	0	0	0
Female	51-60	New South Wales	Amateur	Endurance	< 5 horses	Twice a week	1	Less than 2 hours	0	0	0	0	0	0	0	0	no	No	yes	Non-veterinary staff (myself / my assistant(s))	1	0	1	1	0	1	4	At an angle (eg. 45°)	Non-veterinary staff (myself / my assistant(s))		1	0	1	1	0	1	4	Yes	1	1	1	0	0	0	0	0	0	0	0
Female	41-50	Victoria	Amateur	Equestrian sport	< 5 horses	Twice a week	1	Less than 2 hours	0	0	0	1	0	0	0	1	yes	yes	no	Non-veterinary staff (myself / my assistant(s))	0	0	1	1	1	1	4	Forward	Non-veterinary staff (myself / my assistant(s))		0	0	1	1	1	1	4	Yes	0	0	0	0	0	0	0	0	0	0	0
Female	31-40	South Australia	Amateur	Equestrian sport	< 5 horses	Monthly	1	Less than 2 hours	0	0	0	0	0	0	1	1	yes	yes	yes	Non-veterinary staff (myself / my assistant(s))	0	0	0	0	0	1	1	Forward	Non-veterinary staff (myself / my assistant(s))		0	0	1	1	0	1	3	Yes	1	2	1	0	0	0	0	1	0	0	0
Female	20-30	Western Australia	Amateur	Equestrian sport	< 5 horses	Weekly	3	4-8 hours	0	0	1	1	0	1	1	4	yes	No	no	Non-veterinary staff (myself / my assistant(s))	1	1	0	0	0	1	3	At an angle (eg. 45°)	Non-veterinary staff (myself / my assistant(s))		1	1	1	1	0	1	5	No	1	4	1	0	0	0	1	1	1	1	0
Female	51-60	Queensland	Amateur	Equestrian sport	< 5 horses	Twice a week	2	Less than 2 hours	0	0	1	0	0	0	0	1	yes	yes	no	Non-veterinary staff (myself / my assistant(s))	0	0	1	1	1	1	4	At an angle (eg. 45°)	Non-veterinary staff (myself / my assistant(s))		0	0	1	1	1	1	4	Yes	1	2	0	0	0	0	1	0	1	0	0
Female	31-40	New South Wales	Amateur	Equestrian sport	51-100 horses	Monthly	1	2-4 hours	0	0	1	1	0	1	1	4	yes	yes	no	Routine checks are not conducted	0	0	0	0	0	0	0	Forward	Non-veterinary staff (myself / my assistant(s))		0	1	1	1	0	1	4	Yes	1	2	1	0	0	0	1	0	0	0	0
Female	51-60	New South Wales	Amateur	Equestrian sport	5-10 horses	Fortnightly	1	Less than 2 hours	0	0	0	0	0	1	1	2	yes	yes	no	Non-veterinary staff (myself / my assistant(s))	0	0	1	1	0	1	3	At an angle (eg. 45°)	Non-veterinary staff (myself / my assistant(s))		0	0	1	1	0	1	3	Yes	1	5	1	0	1	0	1	1	1	0	0
Female	51-60	New South Wales	Amateur	Equestrian sport	5-10 horses	Weekly	1	2-4 hours	0	0	0	0	0	1	1	2	yes	No	yes	Non-veterinary staff (myself / my assistant(s))	0	0	1	1	0	1	3	At an angle (eg. 45°)	Non-veterinary staff (myself / my assistant(s))		0	0	1	1	0	1	3	Yes	0	0	0	0	0	0	0	0	0	0	0
Female	20-30	New South Wales	Amateur	Equestrian sport	< 5 horses	Monthly	2	Less than 2 hours	0	1	0	1	0	1	1	4	yes	No	yes	Non-veterinary staff (myself / my assistant(s))	0	0	1	1	0	1	3	Forward	Non-veterinary staff (myself / my assistant(s))		0	0	1	1	0	1	3	Yes	1	5	1	0	0	0	0	1	1	1	0
Female	41-50	New South Wales	Amateur	Equestrian sport	< 5 horses	Weekly	1	Less than 2 hours	0	0	0	0	0	1	0	1	yes	No	yes	Routine checks are not conducted	0	0	0	0	0	0	0	Forward	Routine checks are not conducted		0	0	0	0	0	0	0	Yes	1	3	1	0	0	0	1	0	0	0	0
Female	31-40	New South Wales	Professional	Equestrian sport	5-10 horses	Weekly	2	2-4 hours	0	0	0	1	0	1	0	2	yes	No	yes	Non-veterinary staff (myself / my assistant(s))	1	0	1	1	1	1	5	Forward	Non-veterinary staff (myself / my assistant(s))		1	1	1	1	1	1	6	Yes	1	1	0	0	0	0	0	1	0	0	0
Female	51-60	New South Wales	Amateur	Equestrian sport	< 5 horses	Fortnightly	1	Less than 2 hours	0	0	0	0	0	1	0	1	yes	yes	no	Routine checks are not conducted	0	0	0	0	0	0	0	Forward	Routine checks are not conducted		0	0	0	0	0	0	0	No	0	0	0	0	0	0	0	0	0	0	0
Female	20-30	New South Wales	Amateur	Standardbred racing	11-30 horses	Weekly	2	2-4 hours	0	0	0	0	0	0	1	1	yes	No	no	Non-veterinary staff (myself / my assistant(s))	0	1	0	0	0	1	2	At an angle (eg. 45°)	Non-veterinary staff (myself / my assistant(s))		0	1	0	0	0	1	2	No	0	0	0	0	0	0	0	0	0	0	0
Female	20-30	New South Wales	Amateur	Equestrian sport	< 5 horses	Fortnightly	1	Less than 2 hours	0	0	0	0	0	0	0	0	no	No	yes	Non-veterinary staff (myself / my assistant(s))	0	0	1	1	0	1	3	Forward	Non-veterinary staff (myself / my assistant(s))		0	0	1	1	1	1	4	No	1	1	1	0	0	0	0	0	0	0	0
Female	51-60	New South Wales	Amateur	Equestrian sport	< 5 horses	Weekly	1	Less than 2 hours	0	0	0	0	0	1	1	2	yes	No	yes	Non-veterinary staff (myself / my assistant(s))	0	0	1	1	0	1	3	At an angle (eg. 45°)	Non-veterinary staff (myself / my assistant(s))		0	0	1	1	0	0	2	No	1	1	0	0	0	0	1	0	0	0	0
Female	20-30	New South Wales	Amateur	Equestrian sport	< 5 horses	Fortnightly	1	2-4 hours	0	1	1	1	0	0	1	4	yes	No	yes	Non-veterinary staff (myself / my assistant(s))	0	0	1	1	0	1	3	Forward	Non-veterinary staff (myself / my assistant(s))		0	0	1	1	0	1	3	Yes	1	2	1	0	0	0	0	1	0	0	0
Female	31-40	New South Wales	Amateur	Recreational non-competitive riding	< 5 horses	Fortnightly	2	Less than 2 hours	0	0	0	0	0	0	1	1	yes	yes	no	Routine checks are not conducted	0	0	0	0	0	0	0	Forward	Routine checks are not conducted		0	0	0	0	0	0	0	Yes	1	1	0	0	0	0	0	0	1	0	0
Female	41-50	New South Wales	Amateur	Equestrian sport	< 5 horses	Monthly	2	2-4 hours	0	0	0	0	0	1	1	2	yes	yes	yes	Non-veterinary staff (myself / my assistant(s))	0	0	1	1	0	1	3	At an angle (eg. 45°)	A veterinarian		0	0	1	1	0	1	3	No	1	1	1	0	0	0	0	0	0	0	0
Female	51-60	New South Wales	Amateur	Horse breeding	11-30 horses	Weekly	3	4-8 hours	0	0	0	0	0	0	0	0	no	yes	no	Non-veterinary staff (myself / my assistant(s))	0	0	1	1	0	1	3	At an angle (eg. 45°)	Non-veterinary staff (myself / my assistant(s))		0	0	1	1	0	1	3	Yes	1	4	0	0	0	0	1	1	1	0	0
Female	61-70	New South Wales	Amateur	Equestrian sport	< 5 horses	Twice a week	1	Less than 2 hours	0	0	0	0	0	1	0	1	yes	yes	yes	Non-veterinary staff (myself / my assistant(s))	0	0	1	1	0	1	3	At an angle (eg. 45°)	Non-veterinary staff (myself / my assistant(s))		0	0	1	1	0	1	3	No	1	3	1	0	0	0	1	1	0	0	0
Female	20-30	New South Wales	Amateur	Equestrian sport	5-10 horses	Fortnightly	2	2-4 hours	0	0	0	0	0	0	1	1	yes	No	yes	Non-veterinary staff (myself / my assistant(s))	0	0	1	1	1	1	4	At an angle (eg. 45°)	Non-veterinary staff (myself / my assistant(s))		0	0	1	1	1	1	4	Yes	1	1	1	0	0	0	0	0	0	0	0
Female	31-40	New South Wales	Amateur	Recreational non-competitive riding	< 5 horses	Monthly	2	Less than 2 hours	0	0	0	1	0	1	0	2	yes	yes	yes	Non-veterinary staff (myself / my assistant(s))	0	0	1	1	0	1	3	Forward	Non-veterinary staff (myself / my assistant(s))		1	1	1	1	1	1	6	Yes	1	1	1	0	0	0	0	0	0	0	0
Female	20-30	Western Australia	Professional	Equestrian sport	< 5 horses	Fortnightly	2	Less than 2 hours	0	0	0	0	0	0	1	1	yes	yes	no	Non-veterinary staff (myself / my assistant(s))	0	0	0	0	0	1	1	Forward	Non-veterinary staff (myself / my assistant(s))		0	0	0	0	0	1	1	Yes	1	1	1	0	0	0	0	0	0	0	0
Female	31-40	Queensland	Amateur	Equestrian sport	5-10 horses	Monthly	4	4-8 hours	0	0	1	0	0	1	1	3	yes	yes	yes	Non-veterinary staff (myself / my assistant(s))	0	0	0	0	0	1	1	At an angle (eg. 45°)	Non-veterinary staff (myself / my assistant(s))		0	0	0	0	0	1	1	Yes	1	1	0	0	1	0	0	0	0	0	0
Female	31-40	New South Wales	Amateur	Equestrian sport	< 5 horses	Fortnightly	2	Less than 2 hours	0	0	0	0	0	1	1	2	yes	yes	no	Non-veterinary staff (myself / my assistant(s))	0	0	1	1	0	1	3	Forward	Non-veterinary staff (myself / my assistant(s))		0	0	1	1	0	1	3	Yes	1	1	1	0	0	0	0	0	0	0	0
Female	41-50	New South Wales	Professional	Equestrian sport	5-10 horses	Fortnightly	1	Less than 2 hours	0	0	1	0	0	1	1	3	yes	No	no	Non-veterinary staff (myself / my assistant(s))	0	0	1	1	0	1	3	At an angle (eg. 45°)	Non-veterinary staff (myself / my assistant(s))		0	0	1	1	0	1	3	Yes	1	6	0	1	1	0	1	1	1	0	0
Female	20-30	Queensland	Professional	Equestrian sport	11-30 horses	Twice a week	8	2-4 hours	0	0	1	0	0	1	1	3	yes	No	no	Non-veterinary staff (myself / my assistant(s))	1	1	1	1	0	1	5	At an angle (eg. 45°)	Non-veterinary staff (myself / my assistant(s))		1	1	1	1	0	1	5	Yes	1	3	1	1	0	0	0	0	0	0	0
Female	31-40	New South Wales	Professional	Horse breeding	> 101 horses	Weekly	4	4-8 hours	0	0	1	1	0	0	0	2	yes	No	yes	Non-veterinary staff (myself / my assistant(s))	1	0	1	1	0	1	4	At an angle (eg. 45°)	Non-veterinary staff (myself / my assistant(s))		1	0	1	1	0	1	4	Yes	1	4	0	1	1	0	0	1	0	1	0
Female	51-60	New South Wales	Amateur	Horse breeding	11-30 horses	Twice a week	4	2-4 hours	0	0	0	0	0	1	0	1	yes	yes	yes	Non-veterinary staff (myself / my assistant(s))	1	0	1	1	0	0	3	At an angle (eg. 45°)	Non-veterinary staff (myself / my assistant(s))		0	0	1	1	0	1	3	Yes	1	2	1	1	0	0	0	0	0	0	0
Male	41-50	New South Wales	Amateur	Equestrian sport	< 5 horses	Weekly	2	Less than 2 hours	0	0	0	0	0	0	1	1	yes	No	no	Non-veterinary staff (myself / my assistant(s))	0	0	0	0	0	0	0	At an angle (eg. 45°)	Non-veterinary staff (myself / my assistant(s))		0	0	0	0	0	1	1	No	0	0	0	0	0	0	0	0	0	0	0
Male	31-40	New South Wales	Professional	Horse breeding	31-50 horses	Twice a week	2	4-8 hours	0	0	0	0	0	0	0	0	no	yes	yes	Non-veterinary staff (myself / my assistant(s))	0	0	0	0	0	1	1	At an angle (eg. 45°)	Non-veterinary staff (myself / my assistant(s))		1	0	1	1	0	0	3	Yes	1	2	1	0	0	0	1	0	0	1	0
Male	41-50	New South Wales	Professional	Thoroughbred Racing	> 101 horses	Daily	4	2-4 hours	0	0	0	0	0	0	0	0	no	No	yes	Non-veterinary staff (myself / my assistant(s))	1	0	1	0	1	1	4	At an angle (eg. 45°)	Non-veterinary staff (myself / my assistant(s))		0	0	1	1	0	1	3	Yes	1	2	1	0	0	0	0	0	0	0	0
Female	20-30	New South Wales	Amateur	Recreational non-competitive riding	11-30 horses	Fortnightly	4	Less than 2 hours	0	0	0	1	0	1	1	3	yes	No	no	Non-veterinary staff (myself / my assistant(s))	0	0	1	0	0	1	2	Forward	Non-veterinary staff (myself / my assistant(s))		0	0	1	1	0	1	3	No	1	7	1	1	1	0	0	1	0	0	0
Female	51-60	South Australia	Amateur	Equestrian sport	5-10 horses	Monthly	2	2-4 hours	0	0	1	0	0	1	0	2	yes	No	no	Non-veterinary staff (myself / my assistant(s))	1	0	1	1	1	1	5	At an angle (eg. 45°)	Non-veterinary staff (myself / my assistant(s))		1	0	1	1	1	1	5	Yes	1	2	1	0	0	0	0	0	1	0	0
Male	41-50	Queensland	Amateur	Endurance	11-30 horses	Weekly	2	4-8 hours	0	0	1	1	0	0	1	3	yes	No	no	Non-veterinary staff (myself / my assistant(s))	1	0	1	1	0	1	4	Forward	Non-veterinary staff (myself / my assistant(s))		1	0	1	1	0	1	4	Yes	0	0	0	0	0	0	0	0	0	1	0
Female	51-60	New South Wales	Professional	Endurance	11-30 horses	Fortnightly	2	Less than 2 hours	0	0	1	0	0	0	0	1	yes	yes	no	Non-veterinary staff (myself / my assistant(s))	0	0	1	1	0	1	3	Forward	Non-veterinary staff (myself / my assistant(s))		0	0	1	1	0	0	2	Yes	1	4	1	1	0	0	0	1	0	0	0
Female	20-30	Queensland	Amateur	Recreational non-competitive riding	< 5 horses	Monthly	1	Less than 2 hours	0	0	0	0	0	0	0	0	no	No	no	Non-veterinary staff (myself / my assistant(s))	1	1	1	1	0	1	5	Forward	Non-veterinary staff (myself / my assistant(s))		1	1	1	1	0	1	5	Yes	1	3	0	0	0	0	1	1	0	0	0
Female	31-40	Queensland	Amateur	Equestrian sport	5-10 horses	Weekly	2	Less than 2 hours	0	0	0	0	0	1	1	2	yes	yes	no	Non-veterinary staff (myself / my assistant(s))	0	0	1	1	0	1	3	Forward	Non-veterinary staff (myself / my assistant(s))		0	0	1	1	0	1	3	Yes	1	1	1	0	0	0	0	0	0	0	1
Male	41-50	Queensland	Amateur	Endurance	< 5 horses	Weekly	5	4-8 hours	0	0	1	1	0	0	0	2	yes	yes	no	Non-veterinary staff (myself / my assistant(s))	1	1	1	1	0	1	5	At an angle (eg. 45°)	Non-veterinary staff (myself / my assistant(s))		1	1	1	1	0	1	5	No	1	2	1	0	0	0	0	1	0	0	0
Female	31-40	Queensland	Amateur	Equestrian sport	< 5 horses	Weekly	1	Less than 2 hours	0	0	0	0	0	0	0	0	no	No	no	Routine checks are not conducted	0	0	0	0	0	0	0	Forward	Routine checks are not conducted		0	0	0	0	0	0	0	Yes	0	0	0	0	0	0	0	0	0	0	0
Female	31-40	Queensland	Amateur	Endurance	5-10 horses	Fortnightly	3	4-8 hours	0	0	1	0	0	0	1	2	yes	yes	no	Non-veterinary staff (myself / my assistant(s))	1	1	1	1	1	1	6	At an angle (eg. 45°)	A veterinarian		0	0	0	0	0	0	0	Yes	0	0	0	0	0	0	0	0	0	0	0
Male	31-40	Queensland	Amateur	Equestrian sport	5-10 horses	Daily	4	2-4 hours	0	0	0	0	0	0	0	0	no	yes	no	Non-veterinary staff (myself / my assistant(s))	0	0	0	0	0	1	1	Forward	Non-veterinary staff (myself / my assistant(s))		0	0	1	1	0	1	3	Yes	1	1	1	0	0	0	0	0	0	0	0
Female	31-40	Queensland	Amateur	Recreational non-competitive riding	5-10 horses	Monthly	2	2-4 hours	0	0	0	1	0	0	0	1	yes	No	no	Non-veterinary staff (myself / my assistant(s))	0	0	0	0	0	1	1	Forward	Non-veterinary staff (myself / my assistant(s))		0	0	0	0	0	1	1	Yes	0	0	0	0	0	0	0	0	0	1	0
Female	61-70	Queensland	Amateur	Equestrian sport	11-30 horses	Twice a week	4	Less than 2 hours	0	0	0	0	0	0	0	0	no	yes	no	Non-veterinary staff (myself / my assistant(s))	0	0	0	0	0	0	0	At an angle (eg. 45°)	Non-veterinary staff (myself / my assistant(s))		0	0	1	1	0	0	2	Yes	1	3	1	1	0	0	0	0	0	0	0
Female	41-50	New South Wales	Amateur	Recreational non-competitive riding	11-30 horses	Fortnightly	2	Less than 2 hours	0	0	0	0	0	0	0	0	no	yes	yes	Non-veterinary staff (myself / my assistant(s))	1	0	0	0	0	1	2	Forward	Non-veterinary staff (myself / my assistant(s))		0	0	1	1	1	1	4	Yes	1	3	1	0	0	0	1	0	0	0	0
Female	20-30	New South Wales	Amateur	Equestrian sport	< 5 horses	Monthly	1	Less than 2 hours	0	0	0	0	0	1	1	2	yes	No	no	Non-veterinary staff (myself / my assistant(s))	0	0	1	0	0	1	2	At an angle (eg. 45°)	Non-veterinary staff (myself / my assistant(s))		0	0	1	1	0	1	3	No	1	1	0	0	0	0	1	0	0	0	0
Female	61-70	Western Australia	Amateur	Recreational non-competitive riding	< 5 horses	Twice a week	1	Less than 2 hours	0	0	0	1	0	0	0	1	yes	No	no	Routine checks are not conducted	0	0	0	0	0	0	0	Unrestrained	Routine checks are not conducted		0	0	0	0	0	0	0	No	0	0	0	0	0	0	0	0	0	0	0
Female	51-60	Australian Capital Territory	Amateur	Equestrian sport	< 5 horses	Fortnightly	1	Less than 2 hours	0	0	0	0	0	0	0	0	no	yes	yes	Non-veterinary staff (myself / my assistant(s))	0	0	0	0	0	0	0	Forward	Non-veterinary staff (myself / my assistant(s))		0	0	0	0	0	0	0	Yes	0	0	0	0	0	0	0	0	0	0	0
Female	51-60	New South Wales	Professional	Recreational non-competitive riding	11-30 horses	Weekly	1	Less than 2 hours	0	0	0	0	0	0	0	0	no	yes	no	Non-veterinary staff (myself / my assistant(s))	0	1	1	1	0	1	4	Forward	Non-veterinary staff (myself / my assistant(s))		0	1	1	1	1	1	5	No	0	0	0	0	0	0	0	0	0	0	0
Male	61-70	Queensland	Amateur	Recreational non-competitive riding	< 5 horses	Monthly	1	More than 8 hours	0	0	1	1	0	1	0	3	yes	yes	no	A veterinarian	0	0	1	1	0	1	3	At an angle (eg. 45°)	A veterinarian		0	0	1	1	0	1	3	Yes	1	3	1	0	0	0	0	1	0	1	1
Female	31-40	South Australia	Amateur	Horse breeding	11-30 horses	Weekly	2	Less than 2 hours	0	0	0	1	0	1	1	3	yes	yes	no	Non-veterinary staff (myself / my assistant(s))	0	0	1	1	1	1	4	Forward	Non-veterinary staff (myself / my assistant(s))		0	0	1	1	1	1	4	Yes	1	2	1	1	0	0	0	0	0	0	0
Female	51-60	New South Wales	Professional	Equestrian sport	5-10 horses	Weekly	4	Less than 2 hours	0	0	0	0	0	1	1	2	yes	yes	no	Non-veterinary staff (myself / my assistant(s))	0	0	1	1	1	1	4	At an angle (eg. 45°)	Non-veterinary staff (myself / my assistant(s))		0	0	1	1	1	1	4	Yes	0	0	0	0	0	0	0	0	0	1	0
Female	51-60	Victoria	Professional	Equestrian sport	31-50 horses	Fortnightly	4	Less than 2 hours	0	0	0	0	0	1	0	1	yes	yes	no	Non-veterinary staff (myself / my assistant(s))	1	1	1	1	0	0	4	At an angle (eg. 45°)	Non-veterinary staff (myself / my assistant(s))		1	1	1	1	0	0	4	Yes	0	0	0	0	0	0	0	0	0	0	1
Male	31-40	New South Wales	Amateur	Standardbred racing	< 5 horses	Daily	4	Less than 2 hours	0	0	0	0	0	0	1	1	yes	No	no	Non-veterinary staff (myself / my assistant(s))	1	0	0	0	0	0	1	At an angle (eg. 45°)	Non-veterinary staff (myself / my assistant(s))		0	0	0	0	0	0	0	No	1	2	0	0	0	1	0	0	0	0	0
Female	61-70	New South Wales	Professional	Equestrian sport	11-30 horses	Weekly	4	2-4 hours	0	0	0	1	0	0	1	2	yes	yes	no	Non-veterinary staff (myself / my assistant(s))	1	0	1	1	1	1	5	At an angle (eg. 45°)	Non-veterinary staff (myself / my assistant(s))		1	1	1	1	0	1	5	Yes	0	0	0	0	0	0	0	0	0	0	0
Female	61-70	Victoria	Amateur	Recreational non-competitive riding	5-10 horses	Monthly	2	Less than 2 hours	0	0	0	1	0	0	1	2	yes	yes	yes	Non-veterinary staff (myself / my assistant(s))	0	0	1	1	0	1	3	Forward	Non-veterinary staff (myself / my assistant(s))		0	0	1	1	0	1	3	Yes	1	1	1	0	0	0	0	0	0	0	0
Female	41-50	New South Wales	Amateur	Horse breeding	11-30 horses	Monthly	2	4-8 hours	0	0	0	1	0	0	0	1	yes	yes	yes	Routine checks are not conducted	0	0	0	0	0	0	0	Forward	Non-veterinary staff (myself / my assistant(s))		0	0	1	1	0	1	3	Yes	1	2	1	0	0	0	1	0	0	0	0
Female	20-30	Tasmania	Amateur	Recreational non-competitive riding	5-10 horses	Twice a week	2	2-4 hours	0	0	0	0	0	0	1	1	yes	yes	no	Routine checks are not conducted	0	0	0	0	0	0	0	Forward	Routine checks are not conducted		0	0	0	0	0	0	0	No	1	1	0	0	0	0	0	1	0	0	0
Female	51-60	Victoria	Amateur	Recreational non-competitive riding	< 5 horses	Weekly	3	4-8 hours	0	0	1	1	0	0	0	2	yes	No	no	Non-veterinary staff (myself / my assistant(s))	1	0	1	1	1	1	5	At an angle (eg. 45°)	Non-veterinary staff (myself / my assistant(s))		1	1	1	1	1	1	6	Yes	0	0	0	0	0	0	0	0	0	0	0
Female	20-30	New South Wales	Amateur	Equestrian sport	< 5 horses	Weekly	1	2-4 hours	0	0	0	1	0	1	1	3	yes	yes	no	Non-veterinary staff (myself / my assistant(s))	0	0	0	0	1	1	2	Forward	Non-veterinary staff (myself / my assistant(s))		0	0	0	0	0	1	1	No	1	1	1	0	0	0	0	0	0	0	0
Female	20-30	Victoria	Amateur	Thoroughbred Racing	11-30 horses	Daily	6	Less than 2 hours	0	0	0	0	0	1	1	2	yes	No	no	Non-veterinary staff (myself / my assistant(s))	0	0	0	0	0	1	1	At an angle (eg. 45°)	Non-veterinary staff (myself / my assistant(s))		0	0	0	0	0	1	1	No	1	6	0	1	1	1	1	1	1	0	0
Female	20-30	Victoria	Professional	Recreational non-competitive riding	11-30 horses	Weekly	2	Less than 2 hours	0	0	0	1	0	0	0	1	yes	yes	no	Non-veterinary staff (myself / my assistant(s))	0	0	1	1	1	1	4	Forward	Non-veterinary staff (myself / my assistant(s))		0	0	1	1	1	1	4	No	1	1	1	0	0	0	0	0	0	0	0
Female	20-30	New South Wales	Amateur	Equestrian sport	5-10 horses	Fortnightly	2	Less than 2 hours	0	0	0	1	0	1	1	3	yes	No	no	Non-veterinary staff (myself / my assistant(s))	0	0	1	1	1	1	4	Forward	Non-veterinary staff (myself / my assistant(s))		0	0	1	1	1	1	4	Yes	1	2	1	0	0	0	0	0	1	0	0
Female	31-40	Victoria	Amateur	Recreational non-competitive riding	< 5 horses	Monthly	1	2-4 hours	0	0	0	0	0	0	0	0	no	yes	yes	Routine checks are not conducted	0	0	0	0	0	0	0	Forward	Routine checks are not conducted		0	0	0	0	0	0	0	Yes	0	0	0	0	0	0	0	0	0	1	0
Female	31-40	Australian Capital Territory	Amateur	Equestrian sport	< 5 horses	Weekly	2	2-4 hours	0	0	0	1	0	1	0	2	yes	No	yes	Non-veterinary staff (myself / my assistant(s))	0	0	1	0	0	1	2	Forward	Non-veterinary staff (myself / my assistant(s))		0	0	1	1	0	1	3	Yes	0	0	0	0	0	0	0	0	0	0	0
Female	20-30	Victoria	Amateur	Recreational non-competitive riding	5-10 horses	Twice a week	2	Less than 2 hours	0	0	0	0	0	1	1	2	yes	No	yes	Non-veterinary staff (myself / my assistant(s))	0	1	0	0	1	1	3	Forward	Non-veterinary staff (myself / my assistant(s))		0	1	0	0	0	1	2	Yes	1	1	1	0	0	0	0	0	0	0	0
Female	51-60	Victoria	Professional	Horse breeding	31-50 horses	Monthly	3	4-8 hours	0	0	1	0	0	0	0	1	yes	No	no	Non-veterinary staff (myself / my assistant(s))	0	0	0	0	0	1	1	At an angle (eg. 45°)	Non-veterinary staff (myself / my assistant(s))		0	0	1	1	0	1	3	Yes	0	0	0	0	0	0	0	0	0	0	0
Female	31-40	New South Wales	Amateur	Equestrian sport	< 5 horses	Weekly	2	Less than 2 hours	0	0	0	0	0	0	0	0	no	yes	no	Routine checks are not conducted	0	0	0	0	0	0	0	Forward	Routine checks are not conducted		0	0	0	0	0	0	0	No	1	3	1	1	0	0	0	1	0	0	0
Female	20-30	Queensland	Amateur	Recreational non-competitive riding	< 5 horses	Weekly	2	Less than 2 hours	0	0	0	0	0	1	1	2	yes	No	no	Non-veterinary staff (myself / my assistant(s))	0	0	1	1	0	1	3	Forward	Non-veterinary staff (myself / my assistant(s))		0	0	1	1	0	1	3	No	1	2	1	0	0	0	0	1	0	0	0
Female	51-60	Victoria	Professional	Equestrian sport	5-10 horses	Fortnightly	1	2-4 hours	0	0	0	0	0	0	0	0	no	yes	yes	Non-veterinary staff (myself / my assistant(s))	0	0	0	0	0	1	1	Forward	Non-veterinary staff (myself / my assistant(s))		0	0	0	0	0	1	1	No	1	2	0	1	0	0	0	0	0	0	0
Female	20-30	South Australia	Professional	Equestrian sport	< 5 horses	Monthly	2	2-4 hours	0	0	0	1	0	1	1	3	yes	yes	yes	Non-veterinary staff (myself / my assistant(s))	0	0	1	1	1	1	4	At an angle (eg. 45°)	Non-veterinary staff (myself / my assistant(s))		0	0	1	1	1	1	4	No	1	1	1	0	0	0	0	0	0	0	0
Female	20-30	Queensland	Amateur	Recreational non-competitive riding	< 5 horses	Monthly	2	Less than 2 hours	0	0	0	0	0	0	0	0	no	yes	no	Routine checks are not conducted	0	0	0	0	0	0	0	Forward	Routine checks are not conducted		0	0	0	0	0	0	0	No	1	1	0	0	0	0	1	0	0	0	0
Female	31-40	Victoria	Amateur	Equestrian sport	< 5 horses	Fortnightly	2	Less than 2 hours	0	0	0	0	0	1	1	2	yes	No	yes	Non-veterinary staff (myself / my assistant(s))	0	0	1	1	1	1	4	Forward	Non-veterinary staff (myself / my assistant(s))		0	0	1	1	1	1	4	Yes	1	1	1	0	0	0	0	0	0	0	0
Female	31-40	Queensland	Amateur	Equestrian sport	< 5 horses	Monthly	2	4-8 hours	0	0	0	0	0	0	0	0	no	No	no	Non-veterinary staff (myself / my assistant(s))	0	0	0	0	0	1	1	At an angle (eg. 45°)	Non-veterinary staff (myself / my assistant(s))		0	0	0	0	0	1	1	No	1	2	0	1	0	0	1	0	0	0	0
Female	51-60	Western Australia	Professional	Recreational non-competitive riding	< 5 horses	Monthly	2	Less than 2 hours	0	0	0	0	0	1	1	2	yes	No	no	Non-veterinary staff (myself / my assistant(s))	0	0	1	1	0	1	3	Forward	Non-veterinary staff (myself / my assistant(s))		0	0	1	1	0	1	3	No	1	1	0	0	0	0	1	0	0	0	0
Female	20-30	Victoria	Professional	Recreational non-competitive riding	< 5 horses	Monthly	2	Less than 2 hours	0	0	0	0	0	0	0	0	no	yes	yes	Routine checks are not conducted	0	0	0	0	0	0	0	Forward	Routine checks are not conducted		0	0	0	0	0	0	0	Yes	1	1	1	0	0	0	0	0	0	0	0
Female	20-30	South Australia	Amateur	Endurance	5-10 horses	Twice a week	1	Less than 2 hours	0	0	0	1	0	0	1	2	yes	No	no	Routine checks are not conducted	0	0	0	0	0	0	0	Forward	Routine checks are not conducted		0	0	0	0	0	0	0	Yes	1	3	1	0	0	0	1	1	0	0	0
Female	51-60	Victoria	Amateur	Recreational non-competitive riding	< 5 horses	Weekly	2	Less than 2 hours	0	0	0	1	0	0	0	1	yes	yes	no	Non-veterinary staff (myself / my assistant(s))	0	0	0	0	0	0	0	Forward	Non-veterinary staff (myself / my assistant(s))		0	0	0	0	0	1	1	Yes	1	1	1	0	0	0	0	0	0	0	0
Female	31-40	New South Wales	Amateur	Recreational non-competitive riding	11-30 horses	Fortnightly	2	4-8 hours	0	0	0	0	0	1	0	1	yes	No	yes	Non-veterinary staff (myself / my assistant(s))	1	0	1	0	1	1	4	Forward	Non-veterinary staff (myself / my assistant(s))		1	1	1	1	1	1	6	Yes	1	2	1	0	0	0	0	0	0	0	0
Female	51-60	Victoria	Amateur	Equestrian sport	< 5 horses	Twice a week	2	2-4 hours	0	0	0	1	0	1	1	3	yes	No	no	Non-veterinary staff (myself / my assistant(s))	0	0	1	0	0	1	2	At an angle (eg. 45°)	Non-veterinary staff (myself / my assistant(s))		0	0	1	1	0	1	3	No	1	4	1	0	1	0	1	1	0	0	1
Female	20-30	New South Wales	Amateur	Equestrian sport	> 101 horses	Weekly	10	4-8 hours	0	0	0	0	0	0	0	0	no	No	no	Non-veterinary staff (myself / my assistant(s))	0	0	0	0	1	1	2	At an angle (eg. 45°)	Non-veterinary staff (myself / my assistant(s))		0	0	0	1	0	1	2	No	1	1	1	0	0	0	0	0	0	0	0
Female	41-50	Victoria	Amateur	Recreational non-competitive riding	< 5 horses	Monthly	1	Less than 2 hours	0	0	0	0	0	1	0	1	yes	No	no	Non-veterinary staff (myself / my assistant(s))	0	0	0	0	1	1	2	Forward	Non-veterinary staff (myself / my assistant(s))		1	1	0	0	1	0	3	No	1	3	0	0	0	0	0	1	1	0	0
Female	41-50	New South Wales	Amateur	Equestrian sport	< 5 horses	Weekly	2	Less than 2 hours	0	0	0	0	0	1	1	2	yes	yes	yes	Non-veterinary staff (myself / my assistant(s))	0	0	0	0	0	1	1	Forward	Non-veterinary staff (myself / my assistant(s))		0	0	0	0	0	1	1	No	1	1	1	0	0	0	0	0	0	0	0
Female	31-40	Victoria	Amateur	Equestrian sport	51-100 horses	Monthly	1	2-4 hours	0	0	0	0	0	1	1	2	yes	yes	no	Non-veterinary staff (myself / my assistant(s))	0	0	1	0	1	1	3	Forward	Non-veterinary staff (myself / my assistant(s))		0	0	1	1	1	1	4	Yes	1	1	1	0	0	0	0	0	0	0	0
Female	20-30	New South Wales	Amateur	Equestrian sport	< 5 horses	Monthly	2	Less than 2 hours	0	0	0	1	0	0	1	2	yes	No	no	Non-veterinary staff (myself / my assistant(s))	0	0	1	1	1	1	4	Forward	Non-veterinary staff (myself / my assistant(s))		0	0	1	1	1	1	4	Yes	0	0	0	0	0	0	0	0	0	0	0
Female	41-50	New South Wales	Amateur	Recreational non-competitive riding	5-10 horses	Weekly	2	2-4 hours	0	0	0	1	0	0	0	1	yes	yes	no	Non-veterinary staff (myself / my assistant(s))	0	0	0	0	1	1	2	Forward	Non-veterinary staff (myself / my assistant(s))		0	0	1	1	0	1	3	No	0	0	0	0	0	0	0	0	0	0	0
Female	51-60	Victoria	Amateur	Equestrian sport	5-10 horses	Monthly	2	2-4 hours	0	0	0	1	0	1	1	3	yes	yes	no	Non-veterinary staff (myself / my assistant(s))	0	0	0	0	0	1	1	Forward	Non-veterinary staff (myself / my assistant(s))		0	0	1	1	0	1	3	Yes	1	1	1	0	0	0	0	0	0	0	0
Female	41-50	Victoria	Professional	Recreational non-competitive riding	31-50 horses	Daily	4	4-8 hours	0	0	1	0	0	0	0	1	yes	No	no	Non-veterinary staff (myself / my assistant(s))	0	0	0	0	0	1	1	Forward	Non-veterinary staff (myself / my assistant(s))		1	1	1	1	0	1	5	Yes	1	2	1	0	0	0	0	0	0	0	0
Female	31-40	Queensland	Amateur	Recreational non-competitive riding	< 5 horses	Monthly	1	Less than 2 hours	0	0	0	0	0	0	0	0	no	No	yes	Routine checks are not conducted	1	1	0	0	0	1	3	Forward	Routine checks are not conducted		1	1	0	0	0	1	3	No	1	5	0	0	1	0	1	1	1	0	0
Female	41-50	New South Wales	Amateur	Equestrian sport	< 5 horses	Fortnightly	2	Less than 2 hours	0	0	0	1	0	1	1	3	yes	No	no	Non-veterinary staff (myself / my assistant(s))	0	0	0	0	0	0	0	At an angle (eg. 45°)	Non-veterinary staff (myself / my assistant(s))		0	0	0	0	0	0	0	Yes	0	0	0	0	0	0	0	0	0	0	0
Female	41-50	Victoria	Amateur	Equestrian sport	< 5 horses	Twice a week	2	Less than 2 hours	0	0	0	1	0	1	1	3	yes	No	no	Non-veterinary staff (myself / my assistant(s))	0	0	0	0	0	0	0	Forward	Non-veterinary staff (myself / my assistant(s))		0	0	0	0	0	0	0	No	1	1	1	0	0	0	0	0	0	0	0
Female	51-60	Victoria	Amateur	Equestrian sport	< 5 horses	Twice a week	2	2-4 hours	1	0	0	0	0	1	0	2	yes	No	no	Non-veterinary staff (myself / my assistant(s))	0	0	0	0	0	1	1	Forward	Non-veterinary staff (myself / my assistant(s))		0	0	0	0	0	1	1	No	0	0	0	0	0	0	0	0	0	0	0
Female	41-50	Western Australia	Amateur	Equestrian sport	5-10 horses	Fortnightly	2	Less than 2 hours	0	0	0	0	0	0	0	0	no	yes	yes	Non-veterinary staff (myself / my assistant(s))	0	0	0	0	0	1	1	Forward	Non-veterinary staff (myself / my assistant(s))		0	0	0	0	0	1	1	No	0	0	0	0	0	0	0	0	0	0	0
Female	20-30	New South Wales	Amateur	Recreational non-competitive riding	< 5 horses	Weekly	2	Less than 2 hours	0	0	0	0	0	0	0	0	no	yes	no	Routine checks are not conducted	0	0	0	0	0	0	0	Forward	Non-veterinary staff (myself / my assistant(s))		1	0	1	0	0	0	2	Yes	0	0	0	0	0	0	0	0	0	0	0
Female	31-40	Victoria	Amateur	Equestrian sport	5-10 horses	Weekly	1	Less than 2 hours	0	0	0	1	0	0	1	2	yes	yes	no	Non-veterinary staff (myself / my assistant(s))	0	0	0	0	0	1	1	Forward	Non-veterinary staff (myself / my assistant(s))		0	0	0	0	0	1	1	No	1	2	0	0	0	0	0	0	1	0	0
Female	20-30	Queensland	Amateur	Equestrian sport	5-10 horses	Monthly	1	2-4 hours	0	0	0	0	0	1	0	1	yes	No	no	Non-veterinary staff (myself / my assistant(s))	0	0	0	0	0	1	1	Forward	Non-veterinary staff (myself / my assistant(s))		0	0	0	0	0	1	1	No	1	1	1	0	0	0	0	0	0	0	0
Female	20-30	Western Australia	Amateur	Recreational non-competitive riding	5-10 horses	Monthly	1	Less than 2 hours	0	0	1	0	0	0	0	1	yes	No	yes	Routine checks are not conducted	0	0	0	0	0	0	0	Forward	Routine checks are not conducted		0	0	0	0	0	0	0	No	1	1	1	0	0	0	0	0	0	0	0
Female	51-60	Queensland	Amateur	Recreational non-competitive riding	5-10 horses	Monthly	2	Less than 2 hours	0	0	0	0	0	0	0	0	no	No	yes	Routine checks are not conducted	0	0	0	0	0	0	0	Forward	Routine checks are not conducted		0	0	0	0	0	0	0	No	1	2	0	0	0	0	0	1	0	0	0
Female	20-30	New South Wales	Professional	Standardbred racing	11-30 horses	Twice a week	3	2-4 hours	0	0	1	0	0	1	1	3	yes	No	no	Non-veterinary staff (myself / my assistant(s))	1	1	1	1	0	0	4	At an angle (eg. 45°)	Non-veterinary staff (myself / my assistant(s))		1	1	1	1	0	0	4	Yes	0	0	0	0	0	0	0	0	0	0	0
Female	41-50	New South Wales	Amateur	Equestrian sport	5-10 horses	Twice a week	2	2-4 hours	0	0	0	1	0	1	1	3	yes	yes	no	Non-veterinary staff (myself / my assistant(s))	0	0	1	1	0	1	3	Forward	Non-veterinary staff (myself / my assistant(s))		1	0	1	1	0	1	4	Yes	0	0	0	0	0	0	0	0	0	0	0
Female	*	Queensland	Amateur	Equestrian sport	< 5 horses	Weekly	2	Less than 2 hours	0	0	0	0	0	0	0	0	no	yes	yes	Non-veterinary staff (myself / my assistant(s))	1	0	0	1	0	1	3	Forward	Non-veterinary staff (myself / my assistant(s))		1	0	1	1	0	1	4	No	1	2	1	0	0	0	1	0	0	0	0
Female	41-50	Victoria	Professional	Recreational non-competitive riding	5-10 horses	Twice a week	2	Less than 2 hours	0	0	0	0	0	1	0	1	yes	yes	no	Non-veterinary staff (myself / my assistant(s))	0	0	0	0	0	1	1	Forward	Non-veterinary staff (myself / my assistant(s))		0	0	0	0	0	1	1	No	0	0	0	0	0	0	0	0	0	0	0
Female	61-70	South Australia	Amateur	Equestrian sport	5-10 horses	Fortnightly	1	Less than 2 hours	0	0	0	1	0	1	1	3	yes	yes	no	Routine checks are not conducted	0	0	0	0	0	0	0	Forward	Non-veterinary staff (myself / my assistant(s))		0	0	1	1	0	1	3	No	0	0	0	0	0	0	0	0	0	0	0
Female	41-50	Victoria	Amateur	Recreational non-competitive riding	< 5 horses	Weekly	1	Less than 2 hours	0	0	1	1	0	0	0	2	yes	yes	no	Non-veterinary staff (myself / my assistant(s))	0	0	0	0	0	0	0	Forward	Non-veterinary staff (myself / my assistant(s))		0	0	0	0	0	0	0	No	0	0	0	0	0	0	0	0	0	0	0
Male	41-50	Victoria	Professional	Horse breeding	5-10 horses	Daily	2	Less than 2 hours	0	0	0	0	0	0	0	0	no	yes	no	Non-veterinary staff (myself / my assistant(s))	0	0	0	0	0	0	0	Forward	Non-veterinary staff (myself / my assistant(s))		0	0	0	0	0	0	0	No	0	0	0	0	0	0	0	0	0	0	0
Male	41-50	Victoria	Professional	Thoroughbred Racing	> 101 horses	Daily	5	Less than 2 hours	0	0	1	0	0	0	0	1	yes	No	yes	A veterinarian	0	1	0	0	0	0	1	Forward	A veterinarian		0	1	0	0	0	0	1	Yes	0	0	0	0	0	0	0	0	0	1	0
Female	31-40	New South Wales	Professional	Equestrian sport	11-30 horses	Weekly	5	4-8 hours	0	0	0	0	0	1	1	2	yes	yes	no	Non-veterinary staff (myself / my assistant(s))	1	1	1	1	1	1	6	At an angle (eg. 45°)	Non-veterinary staff (myself / my assistant(s))		1	1	1	1	1	1	6	No	1	2	0	1	0	0	0	1	0	0	0
Female	51-60	Victoria	Amateur	Equestrian sport	11-30 horses	Fortnightly	2	Less than 2 hours	0	0	0	0	0	0	0	0	no	yes	yes	Non-veterinary staff (myself / my assistant(s))	0	0	1	1	0	1	3	Forward	Non-veterinary staff (myself / my assistant(s))		0	0	1	1	0	1	3	Yes	1	1	1	0	0	0	0	0	0	0	0
Female	20-30	New South Wales	Amateur	Equestrian sport	5-10 horses	Weekly	3	2-4 hours	0	0	0	0	0	1	1	2	yes	yes	no	Non-veterinary staff (myself / my assistant(s))	0	0	1	1	0	1	3	At an angle (eg. 45°)	Non-veterinary staff (myself / my assistant(s))		0	0	1	1	0	1	3	Yes	1	2	1	0	1	0	0	0	0	0	0
Female	20-30	Victoria	Amateur	Recreational non-competitive riding	11-30 horses	Monthly	2	Less than 2 hours	0	0	0	0	0	0	1	1	yes	yes	no	Non-veterinary staff (myself / my assistant(s))	0	0	0	0	0	1	1	Forward	Non-veterinary staff (myself / my assistant(s))		0	0	0	0	0	1	1	Yes	0	0	0	0	0	0	0	0	0	0	0
Female	20-30	Tasmania	Amateur	Equestrian sport	< 5 horses	Fortnightly	1	Less than 2 hours	0	0	1	1	0	1	1	4	yes	yes	no	Non-veterinary staff (myself / my assistant(s))	0	0	1	1	0	1	3	Forward	Non-veterinary staff (myself / my assistant(s))		0	0	1	1	0	1	3	Yes	0	0	0	0	0	0	0	0	0	0	0
Female	31-40	New South Wales	Amateur	Endurance	5-10 horses	Fortnightly	2	2-4 hours	0	0	0	1	0	0	0	1	yes	yes	no	Non-veterinary staff (myself / my assistant(s))	0	0	1	1	0	1	3	Forward	Non-veterinary staff (myself / my assistant(s))		0	0	1	1	0	1	3	No	1	5	1	1	1	0	0	0	1	0	0
Female	20-30	Victoria	Amateur	Equestrian sport	5-10 horses	Fortnightly	1	2-4 hours	0	0	1	1	0	0	1	3	yes	yes	yes	Non-veterinary staff (myself / my assistant(s))	0	0	0	0	0	1	1	Forward	Non-veterinary staff (myself / my assistant(s))		0	0	1	1	1	1	4	Yes	1	1	1	0	0	0	0	0	0	0	0
Female	20-30	Victoria	Amateur	Equestrian sport	5-10 horses	Weekly	2	Less than 2 hours	0	0	0	0	0	1	1	2	yes	No	yes	Non-veterinary staff (myself / my assistant(s))	0	0	0	0	0	1	1	Forward	Non-veterinary staff (myself / my assistant(s))		0	0	1	1	1	1	4	No	1	3	1	0	0	0	1	0	0	0	0
Female	41-50	Queensland	Amateur	Equestrian sport	5-10 horses	Weekly	2	Less than 2 hours	0	0	0	0	0	1	1	2	yes	yes	yes	Non-veterinary staff (myself / my assistant(s))	0	0	1	1	0	1	3	At an angle (eg. 45°)	Non-veterinary staff (myself / my assistant(s))		0	0	1	1	0	1	3	Yes	1	3	1	0	0	0	0	1	1	0	0
Female	41-50	Queensland	Amateur	Equestrian sport	< 5 horses	Fortnightly	1	Less than 2 hours	0	0	0	0	0	0	0	0	no	yes	no	Non-veterinary staff (myself / my assistant(s))	0	0	1	1	0	1	3	Forward	Non-veterinary staff (myself / my assistant(s))		0	0	1	1	0	1	3	Yes	1	2	0	0	0	0	1	0	1	0	0
Female	20-30	Victoria	Amateur	Recreational non-competitive riding	< 5 horses	Monthly	2	Less than 2 hours	0	0	0	1	0	0	0	1	yes	yes	yes	Non-veterinary staff (myself / my assistant(s))	0	0	0	0	0	1	1	Forward	Non-veterinary staff (myself / my assistant(s))		0	0	0	0	1	1	2	Yes	0	0	0	0	0	0	0	0	0	0	0
Female	31-40	New South Wales	Amateur	Equestrian sport	< 5 horses	Weekly	2	2-4 hours	0	0	0	1	0	0	0	1	yes	yes	yes	Non-veterinary staff (myself / my assistant(s))	0	0	1	1	0	1	3	Forward	Non-veterinary staff (myself / my assistant(s))		0	0	1	1	0	1	3	No	1	1	1	0	0	0	0	0	0	0	0
Female	31-40	Victoria	Amateur	Recreational non-competitive riding	< 5 horses	Weekly	1	Less than 2 hours	0	0	0	0	0	0	1	1	yes	yes	yes	Non-veterinary staff (myself / my assistant(s))	1	1	1	1	0	1	5	Forward	Non-veterinary staff (myself / my assistant(s))		0	0	0	0	0	1	1	Yes	1	1	0	0	0	0	1	0	0	0	0
Female	20-30	Victoria	Professional	Recreational non-competitive riding	< 5 horses	Twice a week	1	Less than 2 hours	0	0	0	1	0	0	0	1	yes	yes	no	Non-veterinary staff (myself / my assistant(s))	0	0	1	0	0	1	2	Forward	Non-veterinary staff (myself / my assistant(s))		1	0	1	1	1	1	5	Yes	1	2	1	0	0	0	0	0	0	0	0
Female	61-70	Queensland	Amateur	Recreational non-competitive riding	5-10 horses	Weekly	1	Less than 2 hours	0	0	0	0	0	0	1	1	yes	No	no	Non-veterinary staff (myself / my assistant(s))	0	0	0	0	0	1	1	At an angle (eg. 45°)	Non-veterinary staff (myself / my assistant(s))		0	1	1	1	0	1	4	No	1	6	0	1	1	0	1	1	1	0	0
Female	41-50	Victoria	Amateur	Equestrian sport	5-10 horses	Weekly	2	Less than 2 hours	0	0	1	1	0	1	1	4	yes	yes	yes	Non-veterinary staff (myself / my assistant(s))	1	0	1	1	1	1	5	At an angle (eg. 45°)	Non-veterinary staff (myself / my assistant(s))		1	0	1	1	1	1	5	Yes	1	1	1	0	0	0	0	0	0	0	0
Female	41-50	South Australia	Amateur	Equestrian sport	< 5 horses	Fortnightly	1	Less than 2 hours	0	0	0	1	0	1	0	2	yes	No	yes	Routine checks are not conducted	0	0	0	0	0	1	1	Forward	Non-veterinary staff (myself / my assistant(s))		0	0	0	0	0	1	1	No	1	5	0	1	1	0	1	1	1	0	0
Female	31-40	Victoria	Amateur	Recreational non-competitive riding	< 5 horses	Monthly	2	Less than 2 hours	0	0	0	1	0	0	0	1	yes	No	yes	Non-veterinary staff (myself / my assistant(s))	0	0	0	0	0	1	1	Forward	Non-veterinary staff (myself / my assistant(s))		1	0	0	0	0	1	2	No	1	1	1	0	0	0	0	0	0	0	0
Female	41-50	Victoria	Amateur	Recreational non-competitive riding	< 5 horses	Monthly	2	Less than 2 hours	0	0	0	0	0	0	0	0	no	yes	no	Non-veterinary staff (myself / my assistant(s))	0	0	1	1	0	1	3	Forward	Non-veterinary staff (myself / my assistant(s))		0	0	1	1	0	1	3	No	0	0	0	0	0	0	0	0	0	0	0
Female	20-30	Victoria	Amateur	Equestrian sport	51-100 horses	Fortnightly	1	Less than 2 hours	0	0	0	1	0	0	0	1	yes	yes	no	Non-veterinary staff (myself / my assistant(s))	0	0	1	1	1	1	4	Forward	Non-veterinary staff (myself / my assistant(s))		0	0	1	1	1	1	4	Yes	1	1	1	0	0	0	0	0	0	0	0
Female	20-30	Queensland	Amateur	Recreational non-competitive riding	< 5 horses	Monthly	1	Less than 2 hours	0	0	0	0	0	1	0	1	yes	yes	yes	Non-veterinary staff (myself / my assistant(s))	0	0	0	0	0	0	0	Forward	Non-veterinary staff (myself / my assistant(s))		0	0	1	1	0	1	3	No	1	2	1	0	0	0	0	1	0	0	0
Female	20-30	Victoria	Amateur	Horse breeding	31-50 horses	Monthly	3	Less than 2 hours	0	0	0	0	0	0	0	0	no	No	no	Routine checks are not conducted	0	0	0	0	0	0	0	At an angle (eg. 45°)	Routine checks are not conducted		0	0	0	0	0	0	0	No	1	3	1	0	0	0	1	1	0	0	0
Female	41-50	Western Australia	Amateur	Horse breeding	5-10 horses	Weekly	1	Less than 2 hours	0	0	0	0	0	1	0	1	yes	No	no	Non-veterinary staff (myself / my assistant(s))	0	0	1	1	1	1	4	Forward	Non-veterinary staff (myself / my assistant(s))		0	0	1	1	1	1	4	No	1	1	0	0	0	0	0	0	1	0	0
Female	51-60	Victoria	Amateur	Equestrian sport	5-10 horses	Weekly	2	Less than 2 hours	0	0	0	0	0	0	0	0	no	yes	yes	Non-veterinary staff (myself / my assistant(s))	0	0	0	0	0	1	1	At an angle (eg. 45°)	Non-veterinary staff (myself / my assistant(s))		0	0	1	1	0	1	3	Yes	0	0	0	0	0	0	0	0	0	0	0
Female	41-50	Victoria	Amateur	Equestrian sport	5-10 horses	Twice a week	2	Less than 2 hours	0	0	0	1	0	0	1	2	yes	yes	no	Non-veterinary staff (myself / my assistant(s))	0	0	0	0	0	1	1	At an angle (eg. 45°)	Non-veterinary staff (myself / my assistant(s))		0	0	1	1	0	1	3	Yes	0	0	0	0	0	0	0	0	0	0	0
Female	31-40	Victoria	Professional	Equestrian sport	11-30 horses	Twice a week	3	Less than 2 hours	0	0	0	0	0	0	0	0	no	yes	no	Non-veterinary staff (myself / my assistant(s))	1	0	1	1	0	1	4	At an angle (eg. 45°)	Non-veterinary staff (myself / my assistant(s))		1	0	1	1	1	0	4	No	0	0	0	0	0	0	0	0	0	0	0
Female	20-30	Western Australia	Amateur	Recreational non-competitive riding	5-10 horses	Monthly	1	2-4 hours	0	0	0	0	0	0	0	0	no	No	yes	Non-veterinary staff (myself / my assistant(s))	0	0	1	1	1	1	4	Forward	Non-veterinary staff (myself / my assistant(s))		0	0	1	1	1	1	4	No	1	4	1	0	1	1	0	1	0	0	0
Female	31-40	New South Wales	Professional	Equestrian sport	11-30 horses	Fortnightly	3	2-4 hours	0	0	0	1	0	1	0	2	yes	yes	no	Non-veterinary staff (myself / my assistant(s))	0	0	1	1	0	1	3	At an angle (eg. 45°)	Non-veterinary staff (myself / my assistant(s))		0	0	1	1	0	1	3	No	1	1	0	0	0	0	0	1	0	0	0
Female	31-40	Victoria	Professional	Equestrian sport	5-10 horses	Fortnightly	2	4-8 hours	0	0	0	0	0	1	1	2	yes	yes	no	Non-veterinary staff (myself / my assistant(s))	1	1	1	1	1	1	6	Forward	Non-veterinary staff (myself / my assistant(s))		1	1	1	1	1	1	6	Yes	1	1	1	0	0	0	0	0	0	0	0
Female	20-30	Victoria	Amateur	Equestrian sport	< 5 horses	Twice a week	1	Less than 2 hours	0	0	0	1	0	1	0	2	yes	yes	yes	Non-veterinary staff (myself / my assistant(s))	0	0	1	1	0	1	3	Forward	Non-veterinary staff (myself / my assistant(s))		0	0	1	1	0	1	3	Yes	1	5	1	0	1	0	1	1	1	0	0
Female	20-30	Western Australia	Amateur	Endurance	< 5 horses	Monthly	1	Less than 2 hours	0	0	0	0	0	0	0	0	no	No	no	Routine checks are not conducted	0	0	0	0	0	0	0	Forward	Non-veterinary staff (myself / my assistant(s))		0	0	1	1	0	1	3	No	1	2	0	0	0	1	1	0	0	0	0
Female	41-50	Western Australia	Amateur	Recreational non-competitive riding	< 5 horses	Monthly	2	2-4 hours	0	0	0	0	0	0	1	1	yes	yes	no	Non-veterinary staff (myself / my assistant(s))	0	0	0	0	0	1	1	Forward	Non-veterinary staff (myself / my assistant(s))		0	0	0	0	0	1	1	Yes	0	0	0	0	0	0	0	0	0	0	0
Female	20-30	Australian Capital Territory	Amateur	Recreational non-competitive riding	31-50 horses	Fortnightly	2	Less than 2 hours	0	0	0	1	0	1	0	2	yes	yes	yes	Non-veterinary staff (myself / my assistant(s))	0	0	0	0	0	1	1	Forward	Non-veterinary staff (myself / my assistant(s))		0	0	0	0	0	1	1	No	0	0	0	0	0	0	0	0	0	0	0
Female	20-30	Western Australia	Amateur	Recreational non-competitive riding	< 5 horses	Monthly	2	Less than 2 hours	0	0	0	1	0	0	1	2	yes	yes	no	Non-veterinary staff (myself / my assistant(s))	0	0	1	1	0	1	3	Forward	Non-veterinary staff (myself / my assistant(s))		1	0	1	1	0	1	4	No	1	2	1	0	0	1	0	0	0	0	1
Female	20-30	New South Wales	Amateur	Thoroughbred Racing	11-30 horses	Daily	3	2-4 hours	0	0	0	0	0	0	1	1	yes	No	yes	Non-veterinary staff (myself / my assistant(s))	1	0	1	1	1	1	5	At an angle (eg. 45°)	Non-veterinary staff (myself / my assistant(s))		1	0	1	1	1	1	5	No	1	1	1	0	0	0	0	0	0	0	0
Female	20-30	Western Australia	Amateur	Equestrian sport	5-10 horses	Twice a week	2	Less than 2 hours	0	0	0	0	0	1	1	2	yes	yes	yes	Non-veterinary staff (myself / my assistant(s))	1	1	1	1	1	1	6	Forward	Non-veterinary staff (myself / my assistant(s))		1	1	1	1	1	1	6	Yes	1	7	1	1	1	1	1	1	1	0	0
Female	41-50	Western Australia	Professional	Horse breeding	11-30 horses	Fortnightly	2	Less than 2 hours	0	0	0	0	0	0	0	0	no	yes	no	Non-veterinary staff (myself / my assistant(s))	0	0	0	0	0	1	1	Forward	Non-veterinary staff (myself / my assistant(s))		0	0	0	1	0	1	2	No	1	2	1	1	0	0	0	0	0	0	0
Female	31-40	New South Wales	Professional	Equestrian sport	11-30 horses	Weekly	2	Less than 2 hours	0	0	0	0	0	0	0	0	no	No	yes	Routine checks are not conducted	0	0	0	0	0	0	0	At an angle (eg. 45°)	Non-veterinary staff (myself / my assistant(s))		0	0	1	1	1	1	4	No	1	1	1	0	0	0	0	0	0	0	0
Female	41-50	Queensland	Professional	Thoroughbred Racing	< 5 horses	Twice a week	1	Less than 2 hours	0	0	0	0	0	0	0	0	no	No	yes	Non-veterinary staff (myself / my assistant(s))	1	0	1	1	1	1	5	Forward	Non-veterinary staff (myself / my assistant(s))		1	0	1	1	1	1	5	Yes	1	3	0	0	1	0	1	0	1	0	0
Female	20-30	New South Wales	Amateur	Recreational non-competitive riding	< 5 horses	Monthly	1	Less than 2 hours	0	0	1	0	0	1	0	2	yes	yes	no	Non-veterinary staff (myself / my assistant(s))	1	1	1	1	1	1	6	Forward	Non-veterinary staff (myself / my assistant(s))		1	1	1	1	1	1	6	Yes	1	1	0	0	0	0	0	0	1	0	0
Female	20-30	Western Australia	Amateur	Equestrian sport	11-30 horses	Twice a week	6	2-4 hours	0	0	1	1	0	0	1	3	yes	No	yes	Non-veterinary staff (myself / my assistant(s))	0	0	1	1	1	1	4	Forward	Non-veterinary staff (myself / my assistant(s))		0	0	1	1	1	1	4	No	1	1	1	0	0	0	0	0	0	0	0
Female	20-30	Western Australia	Amateur	Horse breeding	11-30 horses	Monthly	1	2-4 hours	0	0	0	1	0	0	0	1	yes	No	no	Routine checks are not conducted	0	0	0	0	0	1	1	At an angle (eg. 45°)	Routine checks are not conducted		0	0	1	1	1	1	4	No	0	0	0	0	0	0	0	0	0	0	0
Female	20-30	Western Australia	Amateur	Recreational non-competitive riding	< 5 horses	Fortnightly	2	Less than 2 hours	0	0	0	1	0	0	0	1	yes	yes	yes	Routine checks are not conducted	0	0	0	0	0	0	0	Forward	Routine checks are not conducted		0	0	0	0	0	0	0	No	0	0	0	0	0	0	0	0	0	0	0
Female	41-50	New South Wales	Amateur	Recreational non-competitive riding	< 5 horses	Weekly	2	Less than 2 hours	0	0	0	0	0	1	1	2	yes	No	yes	Non-veterinary staff (myself / my assistant(s))	0	0	0	0	0	1	1	Forward	Non-veterinary staff (myself / my assistant(s))		0	0	0	0	0	1	1	No	1	2	0	0	1	0	0	1	0	0	0
Female	51-60	New South Wales	Professional	Equestrian sport	< 5 horses	Weekly	2	Less than 2 hours	0	0	0	0	0	0	0	0	no	No	no	Non-veterinary staff (myself / my assistant(s))	0	0	0	0	0	1	1	Forward	Non-veterinary staff (myself / my assistant(s))		0	0	0	0	0	1	1	Yes	0	0	0	0	0	0	0	0	0	0	0
Female	31-40	Western Australia	Amateur	Equestrian sport	< 5 horses	Monthly	2	Less than 2 hours	0	0	0	1	0	1	1	3	yes	yes	yes	Non-veterinary staff (myself / my assistant(s))	0	0	1	1	0	1	3	Forward	Non-veterinary staff (myself / my assistant(s))		0	0	1	1	0	1	3	No	1	2	1	0	0	0	0	0	0	0	0
Female	41-50	New South Wales	Amateur	Equestrian sport	5-10 horses	Weekly	2	2-4 hours	0	0	0	0	0	0	1	1	yes	No	no	Routine checks are not conducted	0	0	0	0	0	0	0	At an angle (eg. 45°)	Routine checks are not conducted		0	0	0	0	0	0	0	Yes	1	2	1	0	0	0	0	0	1	0	0
Female	20-30	Western Australia	Amateur	Equestrian sport	< 5 horses	Fortnightly	1	Less than 2 hours	0	0	0	0	0	0	0	0	no	No	yes	Routine checks are not conducted	0	0	0	0	0	0	0	Forward	Routine checks are not conducted		0	0	0	0	0	0	0	No	1	9	1	1	1	1	1	1	1	0	0
Female	31-40	Western Australia	Amateur	Equestrian sport	< 5 horses	Fortnightly	1	Less than 2 hours	0	0	0	0	0	1	1	2	yes	No	yes	Non-veterinary staff (myself / my assistant(s))	0	0	0	0	0	1	1	Forward	Non-veterinary staff (myself / my assistant(s))		0	0	0	0	0	1	1	No	0	0	0	0	0	0	0	0	0	0	0
Female	31-40	Victoria	Amateur	Horse breeding	5-10 horses	Monthly	2	Less than 2 hours	0	0	0	0	0	0	1	1	yes	No	no	Non-veterinary staff (myself / my assistant(s))	0	0	0	0	0	1	1	At an angle (eg. 45°)	Non-veterinary staff (myself / my assistant(s))		0	0	1	1	0	1	3	No	1	1	0	0	0	0	0	1	0	0	0
Female	51-60	New South Wales	Amateur	Recreational non-competitive riding	< 5 horses	Fortnightly	2	Less than 2 hours	0	0	0	1	0	0	0	1	yes	yes	no	Routine checks are not conducted	0	0	0	0	0	0	0	Forward	Routine checks are not conducted		0	0	0	0	0	0	0	No	0	0	0	0	0	0	0	0	0	0	0
Female	61-70	Victoria	Amateur	Equestrian sport	5-10 horses	Monthly	1	Less than 2 hours	0	0	0	1	0	1	0	2	yes	yes	no	Non-veterinary staff (myself / my assistant(s))	0	0	1	1	0	1	3	Forward	Non-veterinary staff (myself / my assistant(s))		0	0	1	1	0	1	3	No	0	0	0	0	0	0	0	0	0	0	0
Female	31-40	Victoria	Amateur	Recreational non-competitive riding	< 5 horses	Twice a week	1	Less than 2 hours	0	0	0	0	0	1	1	2	yes	yes	no	Non-veterinary staff (myself / my assistant(s))	0	0	0	0	0	1	1	Forward	Non-veterinary staff (myself / my assistant(s))		0	0	0	0	0	1	1	No	0	0	0	0	0	0	0	0	0	0	0
Female	41-50	New South Wales	Amateur	Horse breeding	11-30 horses	Monthly	1	Less than 2 hours	0	0	0	1	0	0	0	1	yes	yes	no	A veterinarian	0	0	1	1	1	1	4	Forward	A veterinarian		0	0	1	1	1	1	4	Yes	1	2	1	0	0	0	0	0	0	0	0
Female	20-30	Western Australia	Amateur	Equestrian sport	< 5 horses	Weekly	3	4-8 hours	0	0	0	1	0	0	0	1	yes	No	yes	Non-veterinary staff (myself / my assistant(s))	0	0	1	1	1	1	4	At an angle (eg. 45°)	Non-veterinary staff (myself / my assistant(s))		0	0	1	1	1	1	4	Yes	0	0	0	0	0	0	0	0	0	0	0
Female	20-30	New South Wales	Professional	Equestrian sport	< 5 horses	Twice a week	2	Less than 2 hours	0	0	0	0	0	1	1	2	yes	yes	no	Non-veterinary staff (myself / my assistant(s))	0	0	1	1	0	1	3	Forward	Non-veterinary staff (myself / my assistant(s))		0	0	1	1	0	1	3	Yes	1	3	1	0	0	0	0	1	0	0	0
Female	20-30	Victoria	Amateur	Equestrian sport	< 5 horses	Weekly	2	Less than 2 hours	0	0	0	0	0	0	1	1	yes	No	yes	Non-veterinary staff (myself / my assistant(s))	0	0	0	0	0	0	0	At an angle (eg. 45°)	Non-veterinary staff (myself / my assistant(s))		0	0	1	1	0	1	3	No	1	7	1	0	0	0	1	1	1	0	0
Female	41-50	Western Australia	Amateur	Recreational non-competitive riding	31-50 horses	Monthly	2	2-4 hours	0	0	0	1	0	0	0	1	yes	yes	no	Non-veterinary staff (myself / my assistant(s))	0	0	1	1	0	1	3	Forward	Non-veterinary staff (myself / my assistant(s))		0	0	1	1	0	1	3	No	1	1	1	0	0	0	0	0	0	0	0
Female	51-60	New South Wales	Professional	Equestrian sport	5-10 horses	Monthly	1	Less than 2 hours	0	0	0	1	0	0	0	1	yes	yes	yes	Non-veterinary staff (myself / my assistant(s))	0	0	0	0	0	1	1	Forward	Non-veterinary staff (myself / my assistant(s))		0	0	1	1	0	1	3	Yes	0	0	0	0	0	0	0	0	0	0	0
Male	20-30	Victoria	Amateur	Equestrian sport	< 5 horses	Twice a week	2	2-4 hours	0	1	0	0	0	1	1	3	yes	No	no	Non-veterinary staff (myself / my assistant(s))	0	0	1	1	1	1	4	Forward	Non-veterinary staff (myself / my assistant(s))		0	0	1	1	1	1	4	Yes	1	6	1	1	1	0	0	1	1	0	0
Male	20-30	Australian Capital Territory	Professional	Thoroughbred Racing	31-50 horses	Fortnightly	2	Less than 2 hours	0	0	0	0	0	0	0	0	no	No	no	Non-veterinary staff (myself / my assistant(s))	0	0	0	0	0	0	0	At an angle (eg. 45°)	Non-veterinary staff (myself / my assistant(s))		0	0	0	0	0	1	1	Yes	1	1	1	0	0	0	0	0	0	0	0
Female	20-30	Queensland	Amateur	Equestrian sport	5-10 horses	Weekly	2	Less than 2 hours	0	0	0	1	0	1	1	3	yes	yes	yes	Non-veterinary staff (myself / my assistant(s))	1	0	1	1	0	1	4	Forward	Non-veterinary staff (myself / my assistant(s))		1	0	1	1	0	1	4	Yes	1	1	1	0	0	0	0	0	0	0	0
Female	41-50	Victoria	Amateur	Recreational non-competitive riding	< 5 horses	Monthly	2	Less than 2 hours	0	0	0	0	0	0	0	0	no	yes	yes	Routine checks are not conducted	0	0	0	0	0	0	0	At an angle (eg. 45°)	Routine checks are not conducted		0	0	0	0	0	0	0	No	1	1	1	0	0	0	0	0	0	0	0
Female	51-60	Victoria	Professional	Thoroughbred Racing	5-10 horses	Daily	2	Less than 2 hours	0	0	0	0	0	1	0	1	yes	yes	yes	Non-veterinary staff (myself / my assistant(s))	1	1	1	1	1	1	6	Forward	Non-veterinary staff (myself / my assistant(s))		1	1	1	1	1	1	6	Yes	0	0	0	0	0	0	0	0	0	0	0
Female	41-50	Victoria	Professional	Horse breeding	5-10 horses	Weekly	2	Less than 2 hours	0	0	0	0	0	1	0	1	yes	yes	no	Non-veterinary staff (myself / my assistant(s))	0	0	0	0	0	1	1	Forward	Non-veterinary staff (myself / my assistant(s))		0	0	0	0	0	1	1	Yes	0	0	0	0	0	0	0	0	0	0	0
Female	61-70	Western Australia	Amateur	Recreational non-competitive riding	5-10 horses	Fortnightly	1	Less than 2 hours	0	0	0	0	0	0	0	0	no	yes	yes	Non-veterinary staff (myself / my assistant(s))	0	0	0	0	0	1	1	Forward	Non-veterinary staff (myself / my assistant(s))		0	0	0	0	0	1	1	No	1	2	0	0	1	0	0	1	0	0	0
Female	41-50	Victoria	Amateur	Recreational non-competitive riding	< 5 horses	Fortnightly	2	Less than 2 hours	0	0	1	1	0	0	1	3	yes	yes	no	Non-veterinary staff (myself / my assistant(s))	0	0	1	1	0	1	3	At an angle (eg. 45°)	Non-veterinary staff (myself / my assistant(s))		0	0	1	1	0	1	3	Yes	0	0	0	0	0	0	0	0	0	0	0
Female	61-70	Tasmania	Amateur	Equestrian sport	< 5 horses	Twice a week	2	Less than 2 hours	0	0	0	0	0	1	0	1	yes	yes	no	Non-veterinary staff (myself / my assistant(s))	0	0	0	0	0	0	0	Forward	Routine checks are not conducted		0	0	0	0	0	0	0	No	1	3	1	0	1	0	0	1	0	0	0
Female	51-60	Victoria	Amateur	Equestrian sport	5-10 horses	Weekly	2	Less than 2 hours	0	0	0	1	0	1	0	2	yes	yes	no	Non-veterinary staff (myself / my assistant(s))	0	0	1	1	0	1	3	Forward	Non-veterinary staff (myself / my assistant(s))		0	0	1	1	0	1	3	Yes	0	0	0	0	0	0	0	0	0	0	0
Female	20-30	New South Wales	Amateur	Equestrian sport	< 5 horses	Fortnightly	1	Less than 2 hours	0	0	0	0	0	0	1	1	yes	yes	yes	Non-veterinary staff (myself / my assistant(s))	0	0	1	1	0	1	3	Forward	Non-veterinary staff (myself / my assistant(s))		0	0	1	1	1	1	4	No	1	2	0	0	0	0	0	1	0	0	0
Female	20-30	Victoria	Professional	Equestrian sport	5-10 horses	Daily	3	Less than 2 hours	0	0	0	1	0	1	1	3	yes	No	yes	Non-veterinary staff (myself / my assistant(s))	1	1	0	0	0	1	3	Forward	Non-veterinary staff (myself / my assistant(s))		1	1	1	1	0	1	5	No	1	3	1	1	1	0	0	0	0	0	0
Female	41-50	Victoria	Amateur	Recreational non-competitive riding	5-10 horses	Monthly	2	Less than 2 hours	0	0	0	1	0	0	0	1	yes	yes	no	Non-veterinary staff (myself / my assistant(s))	0	0	1	1	1	1	4	At an angle (eg. 45°)	Non-veterinary staff (myself / my assistant(s))		0	0	1	1	0	1	3	Yes	1	1	1	0	0	0	0	0	0	1	0
Female	20-30	Victoria	Professional	Equestrian sport	31-50 horses	Fortnightly	4	4-8 hours	0	0	0	1	0	1	0	2	yes	yes	no	Non-veterinary staff (myself / my assistant(s))	0	0	1	1	0	1	3	At an angle (eg. 45°)	Non-veterinary staff (myself / my assistant(s))		0	1	1	1	1	1	5	Yes	1	2	1	1	0	0	0	0	0	0	0
Female	20-30	Western Australia	Amateur	Equestrian sport	11-30 horses	Fortnightly	1	Less than 2 hours	0	0	1	0	0	1	0	2	yes	yes	yes	Routine checks are not conducted	0	0	0	0	0	0	0	Forward	Non-veterinary staff (myself / my assistant(s))		0	0	1	0	0	1	2	Yes	1	1	1	0	0	0	0	0	0	0	0
Female	20-30	South Australia	Amateur	Equestrian sport	< 5 horses	Twice a week	2	Less than 2 hours	0	0	0	1	0	1	1	3	yes	No	no	Non-veterinary staff (myself / my assistant(s))	1	1	1	1	1	1	6	Forward	Non-veterinary staff (myself / my assistant(s))		1	1	0	0	0	1	3	No	1	3	1	0	0	0	0	1	0	0	0
Female	20-30	South Australia	Professional	Equestrian sport	11-30 horses	Weekly	2	Less than 2 hours	0	0	0	0	0	0	1	1	yes	No	no	Non-veterinary staff (myself / my assistant(s))	0	0	1	1	0	1	3	At an angle (eg. 45°)	Non-veterinary staff (myself / my assistant(s))		1	1	0	0	0	1	3	Yes	1	3	1	0	0	0	0	1	0	0	0
Female	31-40	Western Australia	Amateur	Equestrian sport	5-10 horses	Weekly	2	Less than 2 hours	0	0	0	1	0	1	1	3	yes	yes	no	Non-veterinary staff (myself / my assistant(s))	0	0	1	1	0	1	3	At an angle (eg. 45°)	Non-veterinary staff (myself / my assistant(s))		0	0	1	1	0	1	3	No	1	2	0	0	0	0	1	0	0	0	0
Female	20-30	Queensland	Amateur	Equestrian sport	< 5 horses	Fortnightly	2	2-4 hours	0	0	0	0	0	0	1	1	yes	No	no	Routine checks are not conducted	0	0	1	1	1	1	4	Forward	Non-veterinary staff (myself / my assistant(s))		0	0	1	1	1	1	4	Yes	0	0	0	0	0	0	0	0	0	0	0
Female	20-30	South Australia	Amateur	Recreational non-competitive riding	< 5 horses	Fortnightly	1	Less than 2 hours	0	0	0	0	0	0	0	0	no	No	yes	Non-veterinary staff (myself / my assistant(s))	0	0	0	0	0	1	1	Forward	Non-veterinary staff (myself / my assistant(s))		0	0	0	0	0	1	1	No	1	4	1	1	0	0	0	1	1	0	0
Female	41-50	New South Wales	Amateur	Equestrian sport	5-10 horses	Fortnightly	2	Less than 2 hours	0	0	0	0	0	0	0	0	no	No	no	Non-veterinary staff (myself / my assistant(s))	0	0	0	0	0	1	1	Forward	Non-veterinary staff (myself / my assistant(s))		0	0	1	1	0	1	3	Yes	1	3	1	0	0	0	0	1	0	0	0
Female	20-30	Queensland	Amateur	Recreational non-competitive riding	< 5 horses	Monthly	2	Less than 2 hours	0	0	0	0	0	0	0	0	no	No	yes	Routine checks are not conducted	0	0	0	0	0	0	0	Forward	Routine checks are not conducted		0	0	0	0	0	0	0	No	1	1	1	0	0	0	0	0	0	0	0
Female	20-30	Western Australia	Amateur	Recreational non-competitive riding	< 5 horses	Fortnightly	1	Less than 2 hours	0	0	0	1	0	1	0	2	yes	yes	yes	Non-veterinary staff (myself / my assistant(s))	0	0	1	1	1	1	4	Forward	Non-veterinary staff (myself / my assistant(s))		0	0	1	1	1	1	4	No	1	1	1	0	0	0	0	0	0	0	0
Female	51-60	Victoria	Amateur	Equestrian sport	< 5 horses	Monthly	1	2-4 hours	0	0	0	1	0	1	0	2	yes	yes	no	Non-veterinary staff (myself / my assistant(s))	0	0	1	1	0	1	3	Forward	Non-veterinary staff (myself / my assistant(s))		0	0	1	1	0	1	3	Yes	1	1	0	0	0	0	0	1	0	0	0
Female	20-30	New South Wales	Amateur	Equestrian sport	< 5 horses	Fortnightly	1	Less than 2 hours	0	0	0	0	0	0	0	0	no	yes	yes	Routine checks are not conducted	0	0	0	0	0	0	0	At an angle (eg. 45°)	Routine checks are not conducted		0	0	0	0	0	0	0	No	1	2	0	0	0	0	0	1	1	0	0
Female	41-50	Victoria	Amateur	Equestrian sport	< 5 horses	Weekly	2	2-4 hours	0	0	0	1	0	1	1	3	yes	yes	no	Non-veterinary staff (myself / my assistant(s))	1	1	1	1	0	1	5	At an angle (eg. 45°)	Non-veterinary staff (myself / my assistant(s))		1	1	1	1	0	1	5	Yes	1	1	1	0	0	0	0	0	0	0	0
Female	41-50	Western Australia	Amateur	Recreational non-competitive riding	< 5 horses	Twice a week	2	Less than 2 hours	0	0	0	1	0	1	0	2	yes	yes	yes	Routine checks are not conducted	0	0	0	0	0	1	1	Forward	Non-veterinary staff (myself / my assistant(s))		0	0	0	0	0	0	0	Yes	1	3	1	0	0	0	1	0	1	0	0
Female	41-50	Victoria	Amateur	Recreational non-competitive riding	5-10 horses	Monthly	4	Less than 2 hours	0	0	0	1	0	0	1	2	yes	No	yes	Non-veterinary staff (myself / my assistant(s))	0	0	1	1	0	1	3	Forward	Non-veterinary staff (myself / my assistant(s))		0	0	1	1	0	1	3	No	1	2	1	0	0	0	0	0	0	0	0
Female	51-60	New South Wales	Amateur	Recreational non-competitive riding	5-10 horses	Weekly	2	2-4 hours	0	0	0	0	0	0	0	0	no	yes	no	Non-veterinary staff (myself / my assistant(s))	0	0	0	0	0	1	1	At an angle (eg. 45°)	Routine checks are not conducted		0	0	0	0	0	0	0	No	0	0	0	0	0	0	0	0	0	0	0
Female	20-30	New South Wales	Amateur	Recreational non-competitive riding	< 5 horses	Monthly	2	Less than 2 hours	0	0	0	1	0	1	1	3	yes	No	yes	Non-veterinary staff (myself / my assistant(s))	0	0	0	0	0	1	1	Forward	Non-veterinary staff (myself / my assistant(s))		0	0	0	0	0	1	1	No	1	1	1	0	0	0	0	0	0	0	0
Female	31-40	Queensland	Amateur	Endurance	< 5 horses	Weekly	2	Less than 2 hours	0	0	0	1	0	0	0	1	yes	yes	no	Non-veterinary staff (myself / my assistant(s))	1	0	1	1	0	1	4	Forward	Non-veterinary staff (myself / my assistant(s))		1	0	1	1	0	1	4	Yes	1	1	1	0	0	0	0	0	0	0	0
Female	41-50	New South Wales	Professional	Recreational non-competitive riding	51-100 horses	Twice a week	3	Less than 2 hours	0	0	0	0	0	0	0	0	no	yes	no	Non-veterinary staff (myself / my assistant(s))	1	1	1	1	1	1	6	At an angle (eg. 45°)	Non-veterinary staff (myself / my assistant(s))		1	1	1	1	1	1	6	Yes	1	1	1	0	0	0	0	0	0	1	0
Male	51-60	Victoria	Amateur	Recreational non-competitive riding	5-10 horses	Monthly	1	2-4 hours	0	0	0	0	0	0	0	0	no	yes	no	Routine checks are not conducted	0	0	0	0	0	0	0	Forward	Routine checks are not conducted		0	0	0	0	0	0	0	No	1	5	0	1	1	0	1	1	1	0	0
Female	51-60	South Australia	Amateur	Recreational non-competitive riding	< 5 horses	Twice a week	2	Less than 2 hours	0	0	0	0	0	1	1	2	yes	yes	yes	Non-veterinary staff (myself / my assistant(s))	0	0	1	1	0	1	3	Forward	Non-veterinary staff (myself / my assistant(s))		0	0	1	1	0	0	2	No	1	1	1	0	0	0	0	0	0	0	0
Female	20-30	Victoria	Professional	Equestrian sport	5-10 horses	Weekly	2	2-4 hours	0	0	1	0	1	1	1	4	yes	yes	yes	Non-veterinary staff (myself / my assistant(s))	0	0	1	1	0	1	3	Forward	Non-veterinary staff (myself / my assistant(s))		0	0	1	1	0	1	3	Yes	1	1	1	0	0	0	0	0	0	0	0
Female	20-30	Victoria	Amateur	Equestrian sport	5-10 horses	Fortnightly	2	Less than 2 hours	0	0	0	1	0	1	1	3	yes	No	yes	Non-veterinary staff (myself / my assistant(s))	0	0	0	0	0	1	1	At an angle (eg. 45°)	Non-veterinary staff (myself / my assistant(s))		0	0	1	1	0	1	3	No	1	1	1	0	0	0	0	0	0	0	0
Female	20-30	New South Wales	Amateur	Recreational non-competitive riding	< 5 horses	Monthly	1	Less than 2 hours	0	0	0	0	0	0	0	0	no	yes	no	Routine checks are not conducted	0	0	0	0	0	0	0	At an angle (eg. 45°)	Routine checks are not conducted		0	0	0	0	0	0	0	No	1	1	1	0	0	0	0	0	0	0	0
Female	51-60	Victoria	Amateur	Equestrian sport	11-30 horses	Twice a week	4	2-4 hours	0	0	0	1	0	0	1	2	yes	No	no	Non-veterinary staff (myself / my assistant(s))	0	0	1	1	0	1	3	At an angle (eg. 45°)	Routine checks are not conducted		0	0	1	1	0	1	3	No	0	0	0	0	0	0	0	0	0	0	0
Female	20-30	Victoria	Amateur	Equestrian sport	11-30 horses	Weekly	2	2-4 hours	0	0	0	1	0	1	1	3	yes	No	no	Non-veterinary staff (myself / my assistant(s))	0	0	0	0	0	1	1	At an angle (eg. 45°)	Non-veterinary staff (myself / my assistant(s))		0	0	0	0	0	1	1	No	0	0	0	0	0	0	0	0	0	0	0
Female	31-40	South Australia	Professional	Thoroughbred Racing	31-50 horses	Daily	3	2-4 hours	1	0	1	0	0	1	1	4	yes	No	no	Non-veterinary staff (myself / my assistant(s))	1	0	1	1	0	1	4	At an angle (eg. 45°)	Non-veterinary staff (myself / my assistant(s))		1	0	1	1	0	1	4	Yes	1	2	1	0	0	0	0	1	0	0	0
Female	51-60	Victoria	Amateur	Equestrian sport	< 5 horses	Fortnightly	2	Less than 2 hours	0	0	0	1	0	1	1	3	yes	No	no	Routine checks are not conducted	0	0	0	0	0	0	0	Forward	Routine checks are not conducted		0	0	0	0	0	0	0	No	0	0	0	0	0	0	0	0	0	0	0
Female	41-50	Victoria	Amateur	Equestrian sport	< 5 horses	Twice a week	2	Less than 2 hours	0	0	0	0	0	0	0	0	no	No	no	Non-veterinary staff (myself / my assistant(s))	0	0	0	0	0	1	1	Forward	Non-veterinary staff (myself / my assistant(s))		0	0	0	0	0	1	1	No	0	0	0	0	0	0	0	0	0	0	0
Female	31-40	Western Australia	Amateur	Equestrian sport	5-10 horses	Fortnightly	2	Less than 2 hours	0	0	0	0	0	1	1	2	yes	No	yes	Routine checks are not conducted	0	0	0	0	0	1	1	Forward	Routine checks are not conducted		0	0	0	0	0	0	0	No	1	1	1	0	0	0	0	0	0	0	0
Female	20-30	Victoria	Amateur	Recreational non-competitive riding	< 5 horses	Weekly	2	Less than 2 hours	0	0	0	0	0	1	1	2	yes	No	no	Non-veterinary staff (myself / my assistant(s))	0	0	0	0	0	1	1	Forward	Non-veterinary staff (myself / my assistant(s))		0	0	0	0	0	1	1	No	1	1	1	0	0	0	0	0	0	0	0
Female	41-50	Victoria	Professional	Equestrian sport	11-30 horses	Twice a week	3	Less than 2 hours	0	0	0	0	0	1	1	2	yes	yes	no	Non-veterinary staff (myself / my assistant(s))	0	0	1	1	1	1	4	At an angle (eg. 45°)	Non-veterinary staff (myself / my assistant(s))		0	0	1	1	1	1	4	Yes	0	0	0	0	0	0	0	0	0	0	0
Female	41-50	Western Australia	Professional	Thoroughbred Racing	< 5 horses	Weekly	15	More than 8 hours	0	0	0	1	0	0	0	1	yes	No	no	Non-veterinary staff (myself / my assistant(s))	0	0	1	1	0	1	3	Forward	Non-veterinary staff (myself / my assistant(s))		0	0	1	1	0	1	3	Yes	0	0	0	0	0	0	0	0	0	0	0
Female	41-50	Victoria	Amateur	Recreational non-competitive riding	5-10 horses	Fortnightly	2	Less than 2 hours	0	0	0	1	0	0	0	1	yes	yes	no	Non-veterinary staff (myself / my assistant(s))	0	0	1	1	0	1	3	At an angle (eg. 45°)	Non-veterinary staff (myself / my assistant(s))		0	0	1	1	0	1	3	Yes	1	1	0	1	0	0	0	0	0	0	0
Female	51-60	Victoria	Amateur	Recreational non-competitive riding	< 5 horses	Twice a week	2	Less than 2 hours	0	0	0	0	0	1	1	2	yes	No	yes	A veterinarian	0	1	0	0	0	0	1	Forward	Non-veterinary staff (myself / my assistant(s))		1	1	0	0	0	1	3	Yes	1	1	1	0	0	0	0	0	0	0	0
Female	31-40	Queensland	Amateur	Equestrian sport	< 5 horses	Twice a week	3	Less than 2 hours	0	0	0	0	0	0	0	0	no	No.	no	Non-veterinary staff (myself / my assistant(s))	0	0	0	0	0	1	1	At an angle (eg. 45°)	Non-veterinary staff (myself / my assistant(s))		0	0	1	1	0	1	3	Yes	1	2	1	0	0	0	0	1	0	0	0
Female	20-30	Victoria	Amateur	Equestrian sport	51-100 horses	Daily	1	Less than 2 hours	0	0	0	0	0	1	1	2	yes	yes	yes	Routine checks are not conducted	0	0	0	0	0	0	0	Forward	Routine checks are not conducted		0	0	0	0	0	0	0	Yes	1	1	0	0	1	0	0	0	0	0	0
Female	20-30	New South Wales	Amateur	Recreational non-competitive riding	< 5 horses	Monthly	1	Less than 2 hours	0	0	0	1	0	1	0	2	yes	yes	yes	Non-veterinary staff (myself / my assistant(s))	1	1	1	1	1	1	6	Forward	Non-veterinary staff (myself / my assistant(s))		1	1	1	1	1	1	6	No	1	2	1	0	0	0	0	1	0	0	0
Female	51-60	South Australia	Amateur	Recreational non-competitive riding	< 5 horses	Monthly	1	Less than 2 hours	0	0	0	1	0	0	0	1	yes	No	no	Non-veterinary staff (myself / my assistant(s))	0	0	1	0	0	1	2	Forward	Non-veterinary staff (myself / my assistant(s))		0	0	1	1	0	1	3	No	0	0	0	0	0	0	0	0	0	0	0
Female	31-40	New South Wales	Amateur	Equestrian sport	< 5 horses	Weekly	1	Less than 2 hours	0	0	1	0	0	0	1	2	yes	yes	no	Non-veterinary staff (myself / my assistant(s))	1	0	1	1	0	0	3	Forward	Non-veterinary staff (myself / my assistant(s))		1	0	1	1	0	1	4	Yes	0	0	0	0	0	0	0	0	0	0	0
Female	51-60	New South Wales	Amateur	Equestrian sport	< 5 horses	Weekly	1	Less than 2 hours	0	0	0	1	0	0	1	2	yes	yes	no	Non-veterinary staff (myself / my assistant(s))	0	0	0	0	0	1	1	Forward	Non-veterinary staff (myself / my assistant(s))		0	0	0	0	0	1	1	No	0	0	0	0	0	0	0	0	0	0	0
Male	51-60	Victoria	Professional	Equestrian sport	11-30 horses	Fortnightly	4	2-4 hours	0	0	0	0	0	1	1	2	yes	yes	no	Non-veterinary staff (myself / my assistant(s))	0	0	0	0	0	1	1	At an angle (eg. 45°)	Non-veterinary staff (myself / my assistant(s))		0	0	1	1	0	1	3	No	0	0	0	0	0	0	0	0	0	0	0
Female	31-40	Western Australia	Amateur	Recreational non-competitive riding	< 5 horses	Monthly	1	Less than 2 hours	0	0	0	0	0	0	0	0	no	yes	no	Routine checks are not conducted	0	0	0	0	0	0	0	Forward	Non-veterinary staff (myself / my assistant(s))		0	0	0	0	0	1	1	No	0	0	0	0	0	0	0	0	0	0	0
Male	20-30	New South Wales	Professional	Equestrian sport	11-30 horses	Weekly	2	2-4 hours	0	0	1	1	0	1	0	3	yes	yes	no	Non-veterinary staff (myself / my assistant(s))	1	0	1	1	0	1	4	At an angle (eg. 45°)	Non-veterinary staff (myself / my assistant(s))		1	0	1	1	0	1	4	No	0	0	0	0	0	0	0	0	0	0	0
Female	41-50	Victoria	Professional	Equestrian sport	11-30 horses	Weekly	3	2-4 hours	0	0	0	0	0	1	1	2	yes	yes	no	Non-veterinary staff (myself / my assistant(s))	0	0	0	0	0	1	1	Forward	Non-veterinary staff (myself / my assistant(s))		0	0	1	1	1	1	4	Yes	0	0	0	0	0	0	0	0	0	0	0
Female	31-40	Queensland	Amateur	Recreational non-competitive riding	< 5 horses	Fortnightly	1	4-8 hours	0	0	0	0	0	0	0	0	no	yes	no	Non-veterinary staff (myself / my assistant(s))	0	0	0	0	1	1	2	Forward	Non-veterinary staff (myself / my assistant(s))		0	0	0	0	0	1	1	Yes	1	1	1	0	0	0	0	0	0	0	0
Female	20-30	Victoria	Amateur	Equestrian sport	5-10 horses	Fortnightly	2	2-4 hours	0	0	0	0	0	0	1	1	yes	yes	yes	Non-veterinary staff (myself / my assistant(s))	1	1	1	0	1	1	5	Forward	Non-veterinary staff (myself / my assistant(s))		1	1	1	1	1	1	6	Yes	1	2	1	0	0	0	0	0	0	0	0
Female	51-60	Queensland	Amateur	Equestrian sport	< 5 horses	Weekly	1	2-4 hours	0	0	0	0	0	1	1	2	yes	No	yes	Non-veterinary staff (myself / my assistant(s))	0	0	1	1	0	1	3	At an angle (eg. 45°)	Non-veterinary staff (myself / my assistant(s))		0	0	1	1	1	1	4	Yes	1	6	1	0	1	0	1	1	0	0	0
Female	61-70	Tasmania	Amateur	Recreational non-competitive riding	< 5 horses	Monthly	2	2-4 hours	0	0	1	0	0	0	1	2	yes	yes	no	Non-veterinary staff (myself / my assistant(s))	1	1	1	1	0	1	5	Forward	Non-veterinary staff (myself / my assistant(s))		1	1	1	1	0	1	5	Yes	1	5	1	1	1	0	1	0	1	0	0
Female	31-40	Victoria	Amateur	Equestrian sport	5-10 horses	Twice a week	2	Less than 2 hours	0	0	0	0	0	1	0	1	yes	yes	no	Non-veterinary staff (myself / my assistant(s))	0	0	0	0	0	1	1	Forward	Non-veterinary staff (myself / my assistant(s))		0	0	1	1	0	1	3	Yes	1	3	1	0	0	0	1	0	0	0	0
Female	20-30	Victoria	Amateur	Equestrian sport	< 5 horses	Fortnightly	1	Less than 2 hours	0	0	0	1	0	1	1	3	yes	yes	no	Non-veterinary staff (myself / my assistant(s))	0	0	1	1	0	1	3	Forward	Non-veterinary staff (myself / my assistant(s))		0	0	1	1	0	1	3	Yes	1	2	1	0	0	0	0	1	0	0	0
Female	31-40	Victoria	Amateur	Recreational non-competitive riding	< 5 horses	Monthly	1	Less than 2 hours	0	0	0	0	0	0	0	0	no	No	no	Non-veterinary staff (myself / my assistant(s))	0	0	1	1	1	1	4	Forward	Non-veterinary staff (myself / my assistant(s))		0	0	1	1	1	1	4	No	0	0	0	0	0	0	0	0	0	0	0
Male	61-70	Queensland	Professional	Horse breeding	31-50 horses	Weekly	4	2-4 hours	1	0	0	1	0	0	0	2	yes	No	no	Non-veterinary staff (myself / my assistant(s))	1	1	0	0	1	1	4	At an angle (eg. 45°)	Non-veterinary staff (myself / my assistant(s))		1	1	0	1	0	1	4	Yes	0	0	0	0	0	0	0	0	0	0	0
Female	31-40	Tasmania	Professional	Equestrian sport	11-30 horses	Twice a week	6	Less than 2 hours	0	0	0	0	0	0	0	0	no	yes	no	Non-veterinary staff (myself / my assistant(s))	0	0	1	1	1	1	4	At an angle (eg. 45°)	Non-veterinary staff (myself / my assistant(s))		0	0	1	1	1	1	4	Yes	1	1	1	0	0	0	0	0	0	0	0
Female	20-30	New South Wales	Amateur	Equestrian sport	< 5 horses	Fortnightly	1	2-4 hours	0	0	0	1	0	1	1	3	yes	No	no	Non-veterinary staff (myself / my assistant(s))	0	0	1	1	0	1	3	Forward	Non-veterinary staff (myself / my assistant(s))		0	0	1	1	1	1	4	Yes	1	2	0	0	0	0	1	1	0	0	0
Female	41-50	Western Australia	Professional	Equestrian sport	5-10 horses	Weekly	2	Less than 2 hours	0	0	0	1	0	1	1	3	yes	yes	no	Non-veterinary staff (myself / my assistant(s))	1	1	1	1	1	1	6	Unrestrained	Non-veterinary staff (myself / my assistant(s))		1	1	1	1	1	1	6	Yes	1	1	1	0	0	0	0	0	0	0	0
Female	20-30	Queensland	Amateur	Equestrian sport	< 5 horses	Weekly	2	Less than 2 hours	0	0	0	0	0	1	1	2	yes	No	no	Routine checks are not conducted	0	0	0	0	0	0	0	Forward	Routine checks are not conducted		0	0	0	0	0	0	0	No	0	0	0	0	0	0	0	0	0	0	0
Female	41-50	Victoria	Amateur	Recreational non-competitive riding	5-10 horses	Weekly	2	Less than 2 hours	0	0	0	0	0	0	0	0	no	No	no	Non-veterinary staff (myself / my assistant(s))	0	0	0	0	0	1	1	Forward	Non-veterinary staff (myself / my assistant(s))		0	0	0	0	0	1	1	No	0	0	0	0	0	0	0	0	0	0	0
Female	61-70	Victoria	Professional	Horse breeding	51-100 horses	Fortnightly	4	4-8 hours	0	0	0	1	1	0	0	2	yes	yes	no	Non-veterinary staff (myself / my assistant(s))	1	1	1	1	0	1	5	At an angle (eg. 45°)	Non-veterinary staff (myself / my assistant(s))		1	1	1	1	0	1	5	Yes	0	0	0	0	0	0	0	0	0	0	0
Female	41-50	Victoria	Amateur	Equestrian sport	< 5 horses	Weekly	2	Less than 2 hours	0	0	0	1	0	1	1	3	yes	yes	no	Non-veterinary staff (myself / my assistant(s))	0	0	0	0	0	1	1	At an angle (eg. 45°)	Non-veterinary staff (myself / my assistant(s))		0	0	1	1	0	1	3	Yes	1	4	1	1	0	0	1	1	0	0	0
Female	20-30	Queensland	Amateur	Horse breeding	11-30 horses	Monthly	1	2-4 hours	0	0	0	1	0	1	0	2	yes	yes	no	Non-veterinary staff (myself / my assistant(s))	0	0	1	1	0	1	3	Forward	Non-veterinary staff (myself / my assistant(s))		0	0	1	1	0	1	3	No	1	1	1	0	0	0	0	0	0	0	0
Female	51-60	New South Wales	Amateur	Equestrian sport	< 5 horses	Fortnightly	1	Less than 2 hours	0	0	0	0	0	1	1	2	yes	No	yes	Non-veterinary staff (myself / my assistant(s))	0	0	0	0	0	1	1	Forward	Non-veterinary staff (myself / my assistant(s))		0	0	1	1	0	0	2	No	1	1	0	1	0	0	0	0	0	0	0
Female	41-50	South Australia	Amateur	Equestrian sport	5-10 horses	Fortnightly	3	Less than 2 hours	0	0	0	0	0	0	1	1	yes	yes	no	Non-veterinary staff (myself / my assistant(s))	0	0	0	0	0	1	1	At an angle (eg. 45°)	Non-veterinary staff (myself / my assistant(s))		0	0	0	0	0	1	1	No	1	1	1	0	0	0	0	0	0	0	0
Female	61-70	Victoria	Amateur	Equestrian sport	5-10 horses	Monthly	1	2-4 hours	0	0	0	0	0	0	0	0	no	yes	yes	Non-veterinary staff (myself / my assistant(s))	0	0	0	0	0	1	1	At an angle (eg. 45°)	Non-veterinary staff (myself / my assistant(s))		1	1	1	1	0	1	5	No	1	1	0	0	0	0	0	1	0	0	0
Female	31-40	Western Australia	Amateur	Equestrian sport	< 5 horses	Monthly	1	Less than 2 hours	0	0	0	0	0	0	0	0	no	No	yes	Non-veterinary staff (myself / my assistant(s))	0	0	1	1	0	1	3	Forward	Non-veterinary staff (myself / my assistant(s))		0	0	1	1	0	1	3	No	1	2	0	0	1	0	0	1	0	0	0
Female	41-50	Victoria	Amateur	Equestrian sport	5-10 horses	Monthly	3	4-8 hours	0	0	0	0	0	0	0	0	no	No	yes	Non-veterinary staff (myself / my assistant(s))	0	0	0	0	0	1	1	At an angle (eg. 45°)	Non-veterinary staff (myself / my assistant(s))		0	0	1	1	0	1	3	No	1	1	0	0	0	0	0	0	1	0	0
Female	61-70	Western Australia	Amateur	Recreational non-competitive riding	11-30 horses	Weekly	1	Less than 2 hours	0	0	0	0	0	1	1	2	yes	yes	no	Non-veterinary staff (myself / my assistant(s))	0	0	1	1	0	0	2	Forward	Non-veterinary staff (myself / my assistant(s))		0	0	1	1	0	0	2	No	1	2	0	0	0	0	0	1	0	0	0
Female	41-50	Victoria	Professional	Equestrian sport	11-30 horses	Twice a week	2	2-4 hours	0	0	0	0	0	1	1	2	yes	yes	no	Non-veterinary staff (myself / my assistant(s))	1	1	1	1	0	1	5	At an angle (eg. 45°)	Non-veterinary staff (myself / my assistant(s))		1	1	1	1	1	1	6	Yes	0	0	0	0	0	0	0	0	0	0	0
Female	20-30	Australian Capital Territory	Amateur	Equestrian sport	< 5 horses	Monthly	1	2-4 hours	0	0	0	0	0	1	0	1	yes	yes	yes	Non-veterinary staff (myself / my assistant(s))	0	0	0	0	0	0	0	Forward	Non-veterinary staff (myself / my assistant(s))		0	0	0	0	0	0	0	No	0	0	0	0	0	0	0	0	0	0	0
Female	20-30	Victoria	Amateur	Recreational non-competitive riding	11-30 horses	Monthly	2	Less than 2 hours	0	0	0	1	0	1	1	3	yes	No	no	Non-veterinary staff (myself / my assistant(s))	0	0	1	1	0	1	3	Forward	Non-veterinary staff (myself / my assistant(s))		0	0	1	1	1	1	4	Yes	1	1	1	0	0	0	0	0	0	0	0
Female	31-40	Victoria	Amateur	Horse breeding	11-30 horses	Monthly	2	Less than 2 hours	0	0	0	0	0	0	0	0	no	yes	yes	Non-veterinary staff (myself / my assistant(s))	0	0	0	0	0	1	1	At an angle (eg. 45°)	Non-veterinary staff (myself / my assistant(s))		0	0	0	0	0	1	1	Yes	1	1	0	0	0	0	0	0	1	0	0
Female	20-30	Western Australia	Amateur	Horse breeding	5-10 horses	Monthly	2	Less than 2 hours	0	0	0	1	0	1	1	3	yes	yes	yes	Routine checks are not conducted	0	0	1	1	0	0	2	Forward	Non-veterinary staff (myself / my assistant(s))		0	0	1	1	0	0	2	Yes	1	1	1	0	0	0	0	0	0	1	0
Female	31-40	New South Wales	Amateur	Recreational non-competitive riding	31-50 horses	Weekly	2	Less than 2 hours	0	0	0	0	0	0	0	0	no	No	yes	Non-veterinary staff (myself / my assistant(s))	0	0	0	0	0	1	1	Forward	Routine checks are not conducted		0	0	0	0	0	0	0	No	1	4	1	1	0	1	0	1	0	0	0
Female	41-50	Western Australia	Professional	Recreational non-competitive riding	11-30 horses	Monthly	11	Less than 2 hours	0	0	0	0	0	0	0	0	no	No	no	Non-veterinary staff (myself / my assistant(s))	0	0	1	1	0	1	3	Forward	Non-veterinary staff (myself / my assistant(s))		0	0	1	1	0	1	3	Yes	1	1	1	0	0	0	0	0	0	0	0
Female	20-30	Victoria	Amateur	Recreational non-competitive riding	5-10 horses	Monthly	2	Less than 2 hours	0	0	0	0	0	1	1	2	yes	yes	no	Non-veterinary staff (myself / my assistant(s))	0	1	1	1	0	1	4	Forward	Non-veterinary staff (myself / my assistant(s))		0	1	1	1	0	1	4	Yes	1	1	1	0	0	0	0	0	0	0	0
Female	31-40	New South Wales	Amateur	Equestrian sport	< 5 horses	Fortnightly	2	Less than 2 hours	0	0	0	0	0	0	0	0	no	yes	yes	Non-veterinary staff (myself / my assistant(s))	0	0	0	0	0	1	1	Forward	Non-veterinary staff (myself / my assistant(s))		0	0	0	0	0	1	1	No	1	1	0	0	0	0	1	0	0	0	0
Female	41-50	Queensland	Amateur	Equestrian sport	< 5 horses	Monthly	2	2-4 hours	0	0	1	0	0	0	0	1	yes	yes	no	Non-veterinary staff (myself / my assistant(s))	0	0	1	1	0	1	3	Forward	Non-veterinary staff (myself / my assistant(s))		0	0	1	1	0	1	3	Yes	0	0	0	0	0	0	0	0	0	0	0
Female	20-30	South Australia	Professional	Recreational non-competitive riding	5-10 horses	Fortnightly	2	More than 8 hours	0	0	0	1	0	0	0	1	yes	No	no	Non-veterinary staff (myself / my assistant(s))	1	0	1	1	0	1	4	Forward	Non-veterinary staff (myself / my assistant(s))		1	0	1	1	0	1	4	Yes	1	1	1	0	0	0	0	0	0	0	0
Female	61-70	South Australia	Amateur	Equestrian sport	< 5 horses	Weekly	1	Less than 2 hours	0	0	0	1	0	1	1	3	yes	yes	yes	Non-veterinary staff (myself / my assistant(s))	0	0	1	1	0	1	3	Forward	Non-veterinary staff (myself / my assistant(s))		0	0	1	1	0	1	3	Yes	1	2	0	0	1	0	0	0	0	0	0
Female	31-40	South Australia	Amateur	Recreational non-competitive riding	< 5 horses	Monthly	2	Less than 2 hours	0	0	0	0	0	0	0	0	no	yes	yes	Non-veterinary staff (myself / my assistant(s))	0	0	0	0	0	1	1	Forward	Non-veterinary staff (myself / my assistant(s))		0	0	0	0	0	1	1	No	0	0	0	0	0	0	0	0	0	0	0
Female	31-40	Western Australia	Professional	Horse breeding	< 5 horses	Monthly	2	Less than 2 hours	0	0	0	1	0	0	0	1	yes	yes	yes	Non-veterinary staff (myself / my assistant(s))	1	1	1	1	1	1	6	Forward	Non-veterinary staff (myself / my assistant(s))		0	1	1	0	1	1	4	Yes	1	1	1	0	0	0	0	0	0	0	0
Female	51-60	New South Wales	Amateur	Equestrian sport	< 5 horses	Fortnightly	1	Less than 2 hours	0	0	0	0	0	1	1	2	yes	yes	yes	Non-veterinary staff (myself / my assistant(s))	0	0	0	0	0	1	1	Unrestrained	Non-veterinary staff (myself / my assistant(s))		0	0	0	1	0	1	2	No	1	3	1	0	1	0	0	1	0	0	0
Female	20-30	Western Australia	Amateur	Recreational non-competitive riding	5-10 horses	Monthly	1	Less than 2 hours	0	0	0	0	0	1	0	1	yes	yes	no	Non-veterinary staff (myself / my assistant(s))	0	0	1	1	0	1	3	Forward	Non-veterinary staff (myself / my assistant(s))		0	0	1	1	0	1	3	No	1	2	0	0	1	0	1	0	0	0	0
Male	61-70	Victoria	Amateur	Recreational non-competitive riding	5-10 horses	Weekly	2	2-4 hours	0	0	0	0	0	0	0	0	no	No	no	Non-veterinary staff (myself / my assistant(s))	0	0	0	0	0	1	1	Forward	Non-veterinary staff (myself / my assistant(s))		0	0	1	1	0	1	3	No	1	1	1	0	0	0	0	0	0	0	0
Female	20-30	Queensland	Professional	Recreational non-competitive riding	5-10 horses	Weekly	2	Less than 2 hours	0	0	0	0	0	0	0	0	no	yes	no	Non-veterinary staff (myself / my assistant(s))	0	0	0	0	0	1	1	Forward	Non-veterinary staff (myself / my assistant(s))		0	0	0	0	1	1	2	Yes	1	1	1	0	0	0	0	0	0	0	0
Female	61-70	Victoria	Professional	Recreational non-competitive riding	5-10 horses	Monthly	2	Less than 2 hours	0	0	0	1	0	1	1	3	yes	yes	no	Non-veterinary staff (myself / my assistant(s))	1	0	1	1	1	1	5	At an angle (eg. 45°)	Non-veterinary staff (myself / my assistant(s))		1	1	1	1	1	1	6	Yes	1	1	0	0	0	0	0	0	1	1	0
Female	31-40	Victoria	Amateur	Equestrian sport	< 5 horses	Weekly	2	Less than 2 hours	0	0	0	0	0	1	0	1	yes	yes	no	Non-veterinary staff (myself / my assistant(s))	0	0	0	0	0	1	1	Forward	Non-veterinary staff (myself / my assistant(s))		0	0	1	1	0	1	3	Yes	1	1	1	0	0	0	0	0	0	0	0
Female	20-30	New South Wales	Professional	Horse breeding	> 101 horses	Daily	4	2-4 hours	0	0	0	1	0	0	0	1	yes	No	no	Non-veterinary staff (myself / my assistant(s))	0	0	1	1	0	1	3	At an angle (eg. 45°)	Non-veterinary staff (myself / my assistant(s))		1	0	1	1	0	0	3	No	1	1	0	0	0	0	1	0	0	0	0
Female	51-60	Tasmania	Professional	Equestrian sport	< 5 horses	Weekly	2	Less than 2 hours	0	0	0	0	0	0	0	0	no	yes	no	Non-veterinary staff (myself / my assistant(s))	1	1	1	1	1	1	6	Forward	Non-veterinary staff (myself / my assistant(s))		1	1	1	1	1	1	6	Yes	1	2	0	1	0	0	0	0	1	0	0
Female	41-50	Victoria	Amateur	Equestrian sport	5-10 horses	Monthly	2	2-4 hours	0	0	0	0	0	0	0	0	no	yes	no	Non-veterinary staff (myself / my assistant(s))	0	0	1	1	0	1	3	At an angle (eg. 45°)	Non-veterinary staff (myself / my assistant(s))		0	0	1	1	1	1	4	No	0	0	0	0	0	0	0	0	0	0	0
Female	20-30	Western Australia	Amateur	Equestrian sport	< 5 horses	Weekly	2	Less than 2 hours	0	0	0	0	0	0	1	1	yes	yes	yes	Routine checks are not conducted	0	0	0	0	0	0	0	Forward	Routine checks are not conducted		0	0	0	0	0	0	0	No	1	2	0	0	0	0	1	0	0	0	0
Female	31-40	Victoria	Professional	Equestrian sport	5-10 horses	Monthly	1	2-4 hours	0	0	1	0	0	1	0	2	yes	yes	no	A veterinarian	0	0	0	0	1	1	2	At an angle (eg. 45°)	A veterinarian		0	0	1	1	1	1	4	No	1	2	1	0	0	0	0	0	0	0	0
Female	31-40	Tasmania	Amateur	Recreational non-competitive riding	5-10 horses	Monthly	2	Less than 2 hours	0	0	0	1	0	0	0	1	yes	yes	yes	Non-veterinary staff (myself / my assistant(s))	0	0	0	0	0	1	1	Forward	Non-veterinary staff (myself / my assistant(s))		0	0	0	0	0	1	1	No	1	3	1	0	0	0	1	0	0	0	0
Female	20-30	Western Australia	Amateur	Equestrian sport	< 5 horses	Weekly	2	Less than 2 hours	0	0	0	1	0	0	0	1	yes	yes	no	A veterinarian	0	0	1	1	1	1	4	Forward	A veterinarian		1	1	1	1	1	1	6	Yes	1	2	1	0	0	0	0	0	0	0	0
Female	51-60	Victoria	Amateur	Recreational non-competitive riding	< 5 horses	Monthly	1	Less than 2 hours	0	0	0	0	0	1	1	2	yes	No	no	Non-veterinary staff (myself / my assistant(s))	0	0	1	1	0	1	3	Forward	Non-veterinary staff (myself / my assistant(s))		0	0	1	1	0	1	3	No	1	2	0	0	0	0	0	1	0	0	0
Female	41-50	Tasmania	Amateur	Equestrian sport	< 5 horses	Weekly	1	Less than 2 hours	0	0	0	0	0	0	0	0	no	No	no	Non-veterinary staff (myself / my assistant(s))	0	0	0	0	0	1	1	Forward	Non-veterinary staff (myself / my assistant(s))		1	0	1	1	0	1	4	Yes	0	0	0	0	0	0	0	0	0	0	0
Female	20-30	Victoria	Professional	Equestrian sport	31-50 horses	Weekly	6	2-4 hours	0	0	1	0	0	1	1	3	yes	No	no	Non-veterinary staff (myself / my assistant(s))	1	0	1	1	0	1	4	At an angle (eg. 45°)	Non-veterinary staff (myself / my assistant(s))		0	0	1	1	1	1	4	Yes	1	1	1	0	0	0	0	0	0	0	0
Female	41-50	Victoria	Amateur	Equestrian sport	< 5 horses	Twice a week	2	2-4 hours	0	0	0	0	0	0	1	1	yes	No	no	Non-veterinary staff (myself / my assistant(s))	0	0	0	1	0	1	2	Forward	Non-veterinary staff (myself / my assistant(s))		0	0	1	1	0	1	3	Yes	1	3	0	0	1	0	1	0	1	0	0
Female	51-60	Queensland	Professional	Equestrian sport	11-30 horses	Weekly	2	2-4 hours	0	0	0	1	0	0	1	2	yes	yes	yes	Non-veterinary staff (myself / my assistant(s))	1	1	1	1	0	1	5	Forward	Non-veterinary staff (myself / my assistant(s))		0	0	1	1	0	1	3	Yes	1	1	0	0	0	0	0	1	0	0	0
Female	20-30	Victoria	Amateur	Recreational non-competitive riding	5-10 horses	Weekly	2	Less than 2 hours	0	0	0	0	0	0	0	0	no	No	yes	Non-veterinary staff (myself / my assistant(s))	0	0	0	0	0	1	1	Forward	Non-veterinary staff (myself / my assistant(s))		0	0	0	0	0	1	1	Yes	1	1	1	0	0	0	0	0	0	0	0
Female	51-60	Queensland	Amateur	Equestrian sport	< 5 horses	Fortnightly	1	2-4 hours	0	0	1	1	0	1	0	3	yes	No	no	Non-veterinary staff (myself / my assistant(s))	0	0	1	1	0	1	3	Forward	Non-veterinary staff (myself / my assistant(s))		0	0	1	1	0	1	3	Yes	1	1	1	0	0	0	0	0	0	0	0
Female	20-30	Queensland	Amateur	Equestrian sport	< 5 horses	Monthly	2	Less than 2 hours	0	0	0	0	0	1	1	2	yes	No	no	Non-veterinary staff (myself / my assistant(s))	0	0	0	0	0	1	1	At an angle (eg. 45°)	Non-veterinary staff (myself / my assistant(s))		0	0	0	0	0	1	1	Yes	1	1	1	0	0	0	0	0	0	0	0
Female	51-60	Australian Capital Territory	Professional	Recreational non-competitive riding	5-10 horses	Fortnightly	3	4-8 hours	0	0	1	1	0	1	0	3	yes	yes	no	Non-veterinary staff (myself / my assistant(s))	1	1	1	1	0	1	5	Forward	Non-veterinary staff (myself / my assistant(s))		1	1	1	1	0	1	5	Yes	0	0	0	0	0	0	0	0	0	0	0
Female	41-50	New South Wales	Amateur	Equestrian sport	< 5 horses	Weekly	1	4-8 hours	0	0	1	0	0	1	0	2	yes	yes	no	Non-veterinary staff (myself / my assistant(s))	1	0	1	1	0	1	4	Forward	Non-veterinary staff (myself / my assistant(s))		1	1	0	1	0	0	3	Yes	1	1	0	0	0	0	1	0	0	0	0
Female	31-40	Victoria	Amateur	Equestrian sport	5-10 horses	Weekly	2	Less than 2 hours	0	0	0	0	0	0	1	1	yes	yes	no	Non-veterinary staff (myself / my assistant(s))	0	0	1	0	0	1	2	Forward	Non-veterinary staff (myself / my assistant(s))		0	0	1	0	0	1	2	Yes	1	1	0	0	0	0	0	1	0	0	0
Female	51-60	New South Wales	Amateur	Equestrian sport	< 5 horses	Twice a week	2	Less than 2 hours	0	0	1	1	0	1	1	4	yes	No	no	Non-veterinary staff (myself / my assistant(s))	1	1	1	1	1	1	6	At an angle (eg. 45°)	Non-veterinary staff (myself / my assistant(s))		1	1	1	1	1	1	6	Yes	0	0	0	0	0	0	0	0	0	0	0
Male	20-30	Victoria	Professional	Equestrian sport	11-30 horses	Twice a week	5	Less than 2 hours	0	0	0	0	0	1	1	2	yes	yes	yes	Non-veterinary staff (myself / my assistant(s))	0	0	1	1	0	1	3	Forward	Non-veterinary staff (myself / my assistant(s))		0	0	1	1	0	1	3	Yes	1	1	1	0	0	0	0	0	0	0	0
Female	41-50	New South Wales	Amateur	Equestrian sport	< 5 horses	Weekly	2	Less than 2 hours	0	0	0	0	0	0	0	0	no	yes	no	Routine checks are not conducted	0	0	0	0	0	0	0	Forward	Routine checks are not conducted		0	0	0	0	0	0	0	No	1	3	0	1	1	0	0	1	0	0	0
Female	20-30	New South Wales	Amateur	Recreational non-competitive riding	< 5 horses	Monthly	1	Less than 2 hours	0	0	0	0	0	1	1	2	yes	yes	no	Non-veterinary staff (myself / my assistant(s))	0	0	0	0	0	1	1	Forward	Non-veterinary staff (myself / my assistant(s))		0	0	0	0	0	1	1	Yes	1	1	1	0	0	0	0	0	0	0	0
Female	51-60	New South Wales	Amateur	Horse breeding	11-30 horses	Twice a week	2	4-8 hours	0	0	1	0	0	0	0	1	yes	No	no	Non-veterinary staff (myself / my assistant(s))	0	0	0	0	0	1	1	Forward	Non-veterinary staff (myself / my assistant(s))		0	0	0	0	0	1	1	Yes	1	2	1	0	0	0	0	0	0	0	0
Female	20-30	Victoria	Professional	Horse breeding	31-50 horses	Weekly	4	2-4 hours	0	0	0	1	0	0	1	2	yes	No	yes	Non-veterinary staff (myself / my assistant(s))	0	0	1	1	1	1	4	Forward	Non-veterinary staff (myself / my assistant(s))		0	0	1	1	1	1	4	Yes	1	1	1	0	0	0	0	0	0	0	0
Female	31-40	New South Wales	Professional	Thoroughbred Racing	5-10 horses	Daily	4	Less than 2 hours	0	0	0	0	0	1	0	1	yes	No	yes	Non-veterinary staff (myself / my assistant(s))	0	0	1	1	0	1	3	At an angle (eg. 45°)	Non-veterinary staff (myself / my assistant(s))		0	0	1	1	0	1	3	Yes	1	4	1	0	1	0	1	1	0	1	0
Female	41-50	Victoria	Amateur	Equestrian sport	5-10 horses	Weekly	2	Less than 2 hours	0	0	0	0	0	1	0	1	yes	yes	no	Non-veterinary staff (myself / my assistant(s))	0	0	1	1	1	1	4	Forward	Non-veterinary staff (myself / my assistant(s))		0	0	1	1	1	1	4	No	1	2	1	1	0	0	0	0	0	0	0
Female	41-50	Victoria	Amateur	Recreational non-competitive riding	5-10 horses	Monthly	1	Less than 2 hours	0	0	0	1	0	1	0	2	yes	yes	no	Non-veterinary staff (myself / my assistant(s))	0	0	1	1	0	0	2	Forward	Non-veterinary staff (myself / my assistant(s))		0	0	1	1	0	0	2	No	1	1	1	0	0	0	0	0	0	0	0
Female	20-30	Queensland	Amateur	Equestrian sport	5-10 horses	Twice a week	2	Less than 2 hours	0	0	0	1	0	1	1	3	yes	yes	no	Non-veterinary staff (myself / my assistant(s))	0	0	0	0	0	1	1	Forward	Non-veterinary staff (myself / my assistant(s))		0	0	0	0	0	1	1	No	0	0	0	0	0	0	0	0	0	1	0
Female	41-50	Queensland	Amateur	Equestrian sport	< 5 horses	Monthly	2	Less than 2 hours	0	0	0	0	0	0	0	0	no	yes	yes	Routine checks are not conducted	0	0	0	0	0	0	0	Forward	Routine checks are not conducted		0	0	0	0	0	0	0	No	1	1	1	0	0	0	0	0	0	0	0
Female	31-40	Western Australia	Amateur	Equestrian sport	11-30 horses	Monthly	2	2-4 hours	0	0	0	0	0	0	0	0	no	yes	yes	Non-veterinary staff (myself / my assistant(s))	0	0	0	0	0	1	1	Forward	Non-veterinary staff (myself / my assistant(s))		0	0	1	1	0	1	3	Yes	0	0	0	0	0	0	0	0	0	0	0
Female	51-60	New South Wales	Amateur	Equestrian sport	5-10 horses	Weekly	2	4-8 hours	0	0	1	1	0	1	0	3	yes	No	yes	Non-veterinary staff (myself / my assistant(s))	0	0	1	1	0	1	3	Forward	Non-veterinary staff (myself / my assistant(s))		0	0	1	1	0	1	3	Yes	0	0	0	0	0	0	0	0	0	0	0
Female	51-60	Victoria	Amateur	Equestrian sport	5-10 horses	Twice a week	2	Less than 2 hours	0	0	0	0	0	1	0	1	yes	yes	no	Non-veterinary staff (myself / my assistant(s))	0	0	0	0	0	0	0	Forward	Non-veterinary staff (myself / my assistant(s))		1	1	1	1	0	1	5	Yes	1	1	0	0	0	0	0	1	0	0	0
Female	41-50	Victoria	Amateur	Recreational non-competitive riding	< 5 horses	Monthly	1	Less than 2 hours	0	0	0	1	0	0	1	2	yes	No	yes	Non-veterinary staff (myself / my assistant(s))	0	1	1	1	1	1	5	Forward	Non-veterinary staff (myself / my assistant(s))		0	0	1	1	1	1	4	Yes	0	0	0	0	0	0	0	0	0	0	0
Female	51-60	Victoria	Amateur	Horse breeding	11-30 horses	Monthly	2	2-4 hours	0	0	0	0	0	0	0	0	no	yes	yes	Non-veterinary staff (myself / my assistant(s))	0	0	0	0	0	1	1	At an angle (eg. 45°)	Non-veterinary staff (myself / my assistant(s))		0	0	1	1	1	1	4	No	1	1	1	0	0	0	0	0	0	0	0
Female	41-50	South Australia	Amateur	Equestrian sport	31-50 horses	Fortnightly	2	Less than 2 hours	0	0	0	0	0	0	0	0	no	yes	no	Routine checks are not conducted	0	0	0	0	0	0	0	Forward	Routine checks are not conducted		0	0	0	0	0	0	0	No	0	0	0	0	0	0	0	0	0	0	0
Female	41-50	Australian Capital Territory	Amateur	Endurance	< 5 horses	Fortnightly	1	Less than 2 hours	0	0	0	0	0	0	0	0	no	yes	no	Non-veterinary staff (myself / my assistant(s))	0	0	0	0	0	1	1	At an angle (eg. 45°)	Non-veterinary staff (myself / my assistant(s))		0	0	1	1	0	0	2	Yes	0	0	0	0	0	0	0	0	0	0	0
Male	20-30	Western Australia	Amateur	Recreational non-competitive riding	< 5 horses	Monthly	2	2-4 hours	0	1	1	1	0	0	0	3	yes	yes	yes	A veterinarian	1	1	1	1	0	1	5	At an angle (eg. 45°)	A veterinarian		1	1	1	1	1	1	6	No	1	1	1	0	0	0	0	0	0	0	0
Female	20-30	Victoria	Amateur	Equestrian sport	< 5 horses	Twice a week	1	Less than 2 hours	0	0	0	1	0	1	1	3	yes	yes	yes	Non-veterinary staff (myself / my assistant(s))	0	0	0	0	0	1	1	Forward	Non-veterinary staff (myself / my assistant(s))		0	0	0	1	1	1	3	No	1	1	1	0	0	0	0	0	0	0	0
Female	61-70	Victoria	Amateur	Equestrian sport	< 5 horses	Twice a week	1	Less than 2 hours	0	0	1	0	0	1	0	2	yes	No	no	Non-veterinary staff (myself / my assistant(s))	0	0	0	0	0	0	0	Forward	Non-veterinary staff (myself / my assistant(s))		0	0	1	1	1	1	4	Yes	0	0	0	0	0	0	0	0	0	0	0
Female	61-70	Western Australia	Amateur	Recreational non-competitive riding	< 5 horses	Fortnightly	1	Less than 2 hours	0	0	0	0	0	0	0	0	no	yes	yes	A veterinarian	0	0	1	1	1	1	4	Forward	A veterinarian		0	0	1	1	0	0	2	Yes	0	0	0	0	0	0	0	0	0	0	0
Female	41-50	Victoria	Amateur	Recreational non-competitive riding	11-30 horses	Monthly	3	2-4 hours	0	0	0	0	0	0	1	1	yes	No	no	Non-veterinary staff (myself / my assistant(s))	0	0	1	1	1	1	4	At an angle (eg. 45°)	Non-veterinary staff (myself / my assistant(s))		0	0	1	1	1	1	4	No	1	1	1	0	0	0	0	0	0	0	0
Female	20-30	South Australia	Amateur	Equestrian sport	11-30 horses	Weekly	1	Less than 2 hours	0	0	0	1	0	1	1	3	yes	yes	no	Non-veterinary staff (myself / my assistant(s))	0	0	0	0	0	0	0	Forward	Non-veterinary staff (myself / my assistant(s))		0	0	0	0	0	0	0	Yes	0	0	0	0	0	0	0	0	0	0	0
Female	51-60	Victoria	Amateur	Equestrian sport	11-30 horses	Twice a week	2	Less than 2 hours	0	0	0	0	0	1	0	1	yes	No	no	Non-veterinary staff (myself / my assistant(s))	0	0	1	1	1	1	4	Forward	Non-veterinary staff (myself / my assistant(s))		0	0	1	1	1	1	4	Yes	0	0	0	0	0	0	0	0	0	0	0
Female	31-40	South Australia	Professional	Horse breeding	> 101 horses	Daily	3	Less than 2 hours	1	1	1	0	0	1	0	4	yes	No	no	A veterinarian	1	0	1	1	1	1	5	At an angle (eg. 45°)	Non-veterinary staff (myself / my assistant(s))		1	0	1	1	1	1	5	Yes	1	1	1	0	0	0	0	0	0	0	0
Female	31-40	Victoria	Professional	Thoroughbred Racing	> 101 horses	Weekly	6	Less than 2 hours	0	0	1	0	0	1	0	2	yes	No	yes	Non-veterinary staff (myself / my assistant(s))	1	0	1	1	1	1	5	Forward	Non-veterinary staff (myself / my assistant(s))		1	0	1	1	0	1	4	No	1	5	1	1	1	1	0	0	0	1	0
Female	51-60	New South Wales	Amateur	Equestrian sport	< 5 horses	Weekly	1	Less than 2 hours	0	0	0	0	0	0	0	0	no	yes	no	Non-veterinary staff (myself / my assistant(s))	0	0	1	0	0	1	2	At an angle (eg. 45°)	Non-veterinary staff (myself / my assistant(s))		0	0	0	0	0	1	1	No	0	0	0	0	0	0	0	0	0	0	0
Female	31-40	New South Wales	Amateur	Equestrian sport	< 5 horses	Monthly	2	2-4 hours	0	0	0	1	0	1	0	2	yes	No	yes	Routine checks are not conducted	0	0	0	0	0	0	0	Forward	Routine checks are not conducted		0	0	0	0	0	0	0	No	0	0	0	0	0	0	0	0	0	0	0
Female	41-50	New South Wales	Amateur	Equestrian sport	< 5 horses	Monthly	1	Less than 2 hours	0	0	0	0	0	1	1	2	yes	yes	no	Non-veterinary staff (myself / my assistant(s))	0	0	1	1	1	1	4	Forward	Non-veterinary staff (myself / my assistant(s))		0	0	1	1	1	1	4	No	1	1	0	0	0	0	0	1	0	0	0
Female	20-30	Victoria	Amateur	Equestrian sport	5-10 horses	Weekly	3	2-4 hours	0	0	0	1	0	0	1	2	yes	No	no	Non-veterinary staff (myself / my assistant(s))	0	0	1	1	0	1	3	At an angle (eg. 45°)	Non-veterinary staff (myself / my assistant(s))		0	0	1	1	0	1	3	Yes	0	0	0	0	0	0	0	0	0	0	0
Female	31-40	New South Wales	Amateur	Equestrian sport	< 5 horses	Fortnightly	1	Less than 2 hours	0	0	0	1	0	1	0	2	yes	yes	yes	Non-veterinary staff (myself / my assistant(s))	0	0	0	0	0	1	1	Forward	Non-veterinary staff (myself / my assistant(s))		0	0	1	1	0	1	3	No	1	1	1	0	0	0	0	0	0	0	0
Female	31-40	New South Wales	Amateur	Equestrian sport	< 5 horses	Monthly	1	Less than 2 hours	0	0	0	1	0	1	1	3	yes	No	no	Non-veterinary staff (myself / my assistant(s))	0	0	1	1	0	1	3	Forward	Non-veterinary staff (myself / my assistant(s))		0	0	1	1	0	1	3	Yes	0	0	0	0	0	0	0	0	0	0	0
Female	51-60	New South Wales	Amateur	Recreational non-competitive riding	< 5 horses	Monthly	1	Less than 2 hours	0	0	0	0	0	0	0	0	no	No	no	Routine checks are not conducted	0	0	0	0	0	0	0	At an angle (eg. 45°)	Routine checks are not conducted		0	0	0	0	0	0	0	Yes	0	0	0	0	0	0	0	0	0	0	0
Female	51-60	South Australia	Amateur	Equestrian sport	< 5 horses	Weekly	2	Less than 2 hours	0	0	0	1	0	1	1	3	yes	yes	no	Non-veterinary staff (myself / my assistant(s))	0	0	0	0	0	1	1	Forward	Non-veterinary staff (myself / my assistant(s))		0	0	1	1	0	1	3	Yes	0	0	0	0	0	0	0	0	0	0	0
Female	41-50	South Australia	Amateur	Equestrian sport	< 5 horses	Weekly	2	Less than 2 hours	0	0	1	0	0	1	0	2	yes	No	yes	Routine checks are not conducted	0	0	0	1	0	0	1	Forward	Routine checks are not conducted		0	0	0	0	0	0	0	No	1	1	0	0	0	0	0	0	1	0	0
Female	31-40	Victoria	Amateur	Recreational non-competitive riding	< 5 horses	Weekly	1	Less than 2 hours	0	0	0	1	0	1	1	3	yes	yes	yes	Non-veterinary staff (myself / my assistant(s))	0	0	1	1	1	1	4	Forward	Non-veterinary staff (myself / my assistant(s))		0	0	1	1	1	1	4	Yes	1	1	0	0	0	1	0	0	0	0	0
Female	20-30	New South Wales	Amateur	Equestrian sport	< 5 horses	Monthly	1	2-4 hours	0	0	0	1	0	1	1	3	yes	No	yes	A veterinarian	1	1	0	0	1	0	3	Forward	Non-veterinary staff (myself / my assistant(s))		1	0	1	1	1	1	5	No	0	0	0	0	0	0	0	0	0	0	0
Female	31-40	New South Wales	Amateur	Equestrian sport	< 5 horses	Monthly	2	Less than 2 hours	0	1	1	1	0	1	1	5	yes	No	no	Non-veterinary staff (myself / my assistant(s))	0	0	1	1	1	1	4	Forward	Non-veterinary staff (myself / my assistant(s))		1	0	1	1	1	1	5	Yes	0	0	0	0	0	0	0	0	0	0	0
Female	20-30	New South Wales	Amateur	Equestrian sport	5-10 horses	Daily	4	Less than 2 hours	0	0	0	0	0	0	0	0	no	No	no	Non-veterinary staff (myself / my assistant(s))	0	0	0	0	0	1	1	At an angle (eg. 45°)	Non-veterinary staff (myself / my assistant(s))		0	0	1	1	0	1	3	No	1	1	0	0	0	0	1	0	0	0	0
Female	41-50	Victoria	Professional	Equestrian sport	< 5 horses	Daily	2	Less than 2 hours	0	0	0	0	0	1	1	2	yes	yes	yes	Routine checks are not conducted	0	0	0	0	0	1	1	Forward	Routine checks are not conducted		1	1	1	1	0	1	5	Yes	0	0	0	0	0	0	0	0	0	0	0
Female	31-40	Western Australia	Amateur	Equestrian sport	< 5 horses	Weekly	1	Less than 2 hours	0	0	0	0	0	1	1	2	yes	yes	no	Routine checks are not conducted	0	0	0	0	0	0	0	Forward	Routine checks are not conducted		0	0	0	0	0	0	0	No	0	0	0	0	0	0	0	0	0	0	0
Female	41-50	Victoria	Amateur	Equestrian sport	< 5 horses	Weekly	2	2-4 hours	0	0	0	1	0	1	0	2	yes	No	no	Non-veterinary staff (myself / my assistant(s))	0	0	0	0	0	1	1	Forward	Non-veterinary staff (myself / my assistant(s))		0	0	0	0	0	0	0	Yes	0	0	0	0	0	0	0	0	0	0	0
Male	61-70	Queensland	Professional	Horse breeding	> 101 horses	Daily	6	Less than 2 hours	0	0	0	0	0	0	0	0	no	No	yes	Non-veterinary staff (myself / my assistant(s))	0	0	0	0	0	0	0	Forward	Non-veterinary staff (myself / my assistant(s))		1	0	0	0	0	0	1	Yes	1	1	1	0	0	0	0	0	0	0	0
Female	41-50	Northern Territory	Amateur	Recreational non-competitive riding	< 5 horses	Monthly	2	Less than 2 hours	0	0	0	1	0	1	1	3	yes	yes	no	Non-veterinary staff (myself / my assistant(s))	1	1	0	0	0	0	2	At an angle (eg. 45°)	Non-veterinary staff (myself / my assistant(s))		1	1	1	1	0	1	5	Yes	1	2	0	1	1	0	0	0	0	0	0
Female	41-50	Queensland	Professional	Horse breeding	31-50 horses	Monthly	2	More than 8 hours	0	0	1	1	0	0	0	2	yes	yes	no	A veterinarian	1	1	1	1	0	1	5	At an angle (eg. 45°)	Non-veterinary staff (myself / my assistant(s))		0	0	0	0	0	0	0	Yes	1	1	1	0	0	0	0	0	0	0	1
Female	51-60	Victoria	Amateur	Recreational non-competitive riding	31-50 horses	Weekly	2	Less than 2 hours	0	0	0	0	0	1	1	2	yes	yes	yes	Routine checks are not conducted	0	0	0	0	0	0	0	Forward	Routine checks are not conducted		0	0	0	0	0	0	0	Yes	1	3	1	1	1	0	0	0	0	0	0
Female	20-30	New South Wales	Amateur	Equestrian sport	< 5 horses	Fortnightly	1	2-4 hours	0	0	0	0	0	1	1	2	yes	yes	no	Non-veterinary staff (myself / my assistant(s))	1	0	1	1	0	1	4	Forward	Non-veterinary staff (myself / my assistant(s))		1	0	1	1	0	0	3	Yes	1	1	1	0	0	0	0	0	0	0	0
Female	41-50	Northern Territory	Amateur	Equestrian sport	< 5 horses	Twice a week	2	Less than 2 hours	0	0	0	0	0	0	0	0	no	No	no	Non-veterinary staff (myself / my assistant(s))	1	0	1	1	0	0	3	At an angle (eg. 45°)	Non-veterinary staff (myself / my assistant(s))		1	0	1	1	0	1	4	Yes	1	3	0	0	1	0	1	1	0	1	0
Male	61-70	South Australia	Professional	Standardbred racing	11-30 horses	Weekly	2	Less than 2 hours	0	0	0	0	0	0	1	1	yes	No	yes	Non-veterinary staff (myself / my assistant(s))	1	0	0	1	0	1	3	Forward	Non-veterinary staff (myself / my assistant(s))		1	0	0	0	0	1	2	No	1	4	0	1	1	1	0	1	0	0	0
Female	41-50	Northern Territory	Amateur	Equestrian sport	< 5 horses	Twice a week	2	Less than 2 hours	0	0	0	0	0	1	0	1	yes	No	no	Non-veterinary staff (myself / my assistant(s))	0	0	1	1	0	1	3	Forward	Non-veterinary staff (myself / my assistant(s))		1	0	1	1	1	1	5	No	0	0	0	0	0	0	0	0	0	0	0
Female	51-60	New South Wales	Amateur	Recreational non-competitive riding	5-10 horses	Weekly	2	Less than 2 hours	0	0	0	0	0	0	0	0	no	yes	yes	Non-veterinary staff (myself / my assistant(s))	0	0	0	0	0	0	0	Forward	Non-veterinary staff (myself / my assistant(s))		1	0	0	0	0	0	1	Yes	0	0	0	0	0	0	0	0	0	0	0
Male	51-60	Western Australia	Professional	Thoroughbred Racing	11-30 horses	Daily	6	Less than 2 hours	0	0	0	0	0	0	0	0	no	No	no	Non-veterinary staff (myself / my assistant(s))	0	0	0	0	0	0	0	At an angle (eg. 45°)	Non-veterinary staff (myself / my assistant(s))		0	0	0	0	0	0	0	No	0	0	0	0	0	0	0	0	0	1	0
Female	31-40	Victoria	Amateur	Equestrian sport	11-30 horses	Weekly	3	Less than 2 hours	0	0	0	0	0	1	1	2	yes	yes	yes	Routine checks are not conducted	0	0	0	0	0	0	0	At an angle (eg. 45°)	Non-veterinary staff (myself / my assistant(s))		0	0	1	1	0	1	3	No	1	3	1	1	0	0	0	1	0	0	0
Female	51-60	South Australia	Amateur	Recreational non-competitive riding	< 5 horses	Monthly	1	4-8 hours	0	1	0	0	1	0	0	2	yes	yes	no	Non-veterinary staff (myself / my assistant(s))	0	0	1	1	0	1	3	Forward	Non-veterinary staff (myself / my assistant(s))		0	0	1	1	0	1	3	No	1	4	1	0	0	0	0	1	1	0	0
Female	31-40	Australian Capital Territory	Amateur	Recreational non-competitive riding	< 5 horses	Monthly	2	Less than 2 hours	0	0	0	0	0	1	0	1	yes	No	yes	Non-veterinary staff (myself / my assistant(s))	1	0	0	0	0	1	2	Forward	Non-veterinary staff (myself / my assistant(s))		1	0	0	0	0	1	2	No	1	2	1	0	0	0	0	0	0	0	0
Female	31-40	Northern Territory	Amateur	Equestrian sport	< 5 horses	Weekly	1	Less than 2 hours	0	0	0	0	0	0	0	0	no	No	no	Non-veterinary staff (myself / my assistant(s))	0	0	0	0	0	1	1	Backward	Non-veterinary staff (myself / my assistant(s))		0	0	0	0	0	1	1	No	1	1	1	0	0	0	0	0	0	0	0
Female	20-30	Western Australia	Amateur	Equestrian sport	< 5 horses	Monthly	8	More than 8 hours	0	0	1	0	0	1	0	2	yes	No	yes	Non-veterinary staff (myself / my assistant(s))	1	1	1	1	0	1	5	At an angle (eg. 45°)	A veterinarian		0	0	0	0	0	0	0	No	0	0	0	0	0	0	0	0	0	0	0
Female	41-50	Victoria	Professional	Recreational non-competitive riding	5-10 horses	Monthly	2	Less than 2 hours	0	0	0	1	0	0	0	1	yes	No	yes	Non-veterinary staff (myself / my assistant(s))	1	1	1	1	0	1	5	At an angle (eg. 45°)	Non-veterinary staff (myself / my assistant(s))		1	1	1	1	0	1	5	No	1	2	1	0	0	0	0	1	0	0	0
Male	61-70	Western Australia	Professional	Thoroughbred Racing	11-30 horses	Fortnightly	7	More than 8 hours	0	0	0	1	0	0	0	1	yes	No	yes	A veterinarian	1	1	0	1	0	1	4	At an angle (eg. 45°)	A veterinarian		1	1	0	1	0	0	3	Yes	1	3	0	0	0	0	1	1	0	1	0
Female	20-30	New South Wales	Amateur	Equestrian sport	< 5 horses	Monthly	1	4-8 hours	0	0	0	1	0	1	1	3	yes	yes	no	Non-veterinary staff (myself / my assistant(s))	0	0	1	1	1	1	4	Forward	Non-veterinary staff (myself / my assistant(s))		0	0	1	1	1	1	4	Yes	1	1	0	0	0	0	1	0	0	0	0
Female	41-50	South Australia	Amateur	Equestrian sport	< 5 horses	Fortnightly	1	Less than 2 hours	0	0	0	0	0	1	1	2	yes	No	yes	Non-veterinary staff (myself / my assistant(s))	0	0	1	1	0	0	2	Forward	Non-veterinary staff (myself / my assistant(s))		0	0	1	1	0	0	2	No	0	0	0	0	0	0	0	0	0	0	0
Male	51-60	Northern Territory	Amateur	Equestrian sport	< 5 horses	Weekly	2	Less than 2 hours	0	0	1	0	0	0	0	1	yes	No	no	Non-veterinary staff (myself / my assistant(s))	0	0	0	0	0	1	1	Forward	Non-veterinary staff (myself / my assistant(s))		0	0	0	0	0	1	1	No	0	0	0	0	0	0	0	0	0	0	0
Female	61-70	Western Australia	Amateur	Recreational non-competitive riding	< 5 horses	Monthly	3	More than 8 hours	0	0	0	0	0	0	0	0	no	No	no	Non-veterinary staff (myself / my assistant(s))	0	0	0	1	0	1	2	At an angle (eg. 45°)	Non-veterinary staff (myself / my assistant(s))		0	0	1	1	0	0	2	No	0	0	0	0	0	0	0	0	0	0	0
Female	41-50	Tasmania	Amateur	Recreational non-competitive riding	< 5 horses	Monthly	1	Less than 2 hours	0	0	0	0	0	0	0	0	no	yes	yes	Non-veterinary staff (myself / my assistant(s))	0	0	0	0	0	1	1	Forward	Non-veterinary staff (myself / my assistant(s))		0	0	0	0	0	1	1	No	0	0	0	0	0	0	0	0	0	0	0
Female	20-30	Northern Territory	Amateur	Equestrian sport	< 5 horses	Daily	2	Less than 2 hours	0	0	1	1	1	0	0	3	yes	No	yes	Non-veterinary staff (myself / my assistant(s))	0	0	0	0	0	1	1	Forward	Non-veterinary staff (myself / my assistant(s))		0	0	0	0	0	1	1	No	0	0	0	0	0	0	0	0	0	0	1
Female	20-30	Queensland	Amateur	Equestrian sport	< 5 horses	Monthly	2	Less than 2 hours	0	0	0	1	0	1	1	3	yes	yes	no	Non-veterinary staff (myself / my assistant(s))	0	0	1	1	1	1	4	At an angle (eg. 45°)	Non-veterinary staff (myself / my assistant(s))		0	0	1	1	1	1	4	Yes	1	3	1	0	1	0	0	1	0	0	0
Female	31-40	South Australia	Professional	Standardbred racing	31-50 horses	Monthly	1	Less than 2 hours	0	0	0	0	0	0	0	0	no	No	yes	Non-veterinary staff (myself / my assistant(s))	0	0	0	0	0	1	1	Forward	Non-veterinary staff (myself / my assistant(s))		0	0	0	0	0	1	1	No	1	3	1	0	0	0	1	0	0	0	0
Female	51-60	New South Wales	Professional	Equestrian sport	5-10 horses	Weekly	2	Less than 2 hours	0	0	1	1	0	1	0	3	yes	yes	yes	Non-veterinary staff (myself / my assistant(s))	1	1	1	1	0	1	5	At an angle (eg. 45°)	Non-veterinary staff (myself / my assistant(s))		1	1	1	1	0	1	5	Yes	0	0	0	0	0	0	0	0	0	0	0
Male	20-30	Australian Capital Territory	Amateur	Equestrian sport	31-50 horses	Monthly	7	Less than 2 hours	0	0	0	1	0	0	0	1	yes	yes	yes	Non-veterinary staff (myself / my assistant(s))	0	0	0	0	0	1	1	Forward	Non-veterinary staff (myself / my assistant(s))		0	0	0	0	0	1	1	Yes	1	1	1	0	0	0	0	0	0	0	0
Female	51-60	Northern Territory	Amateur	Equestrian sport	< 5 horses	Twice a week	4	Less than 2 hours	0	0	0	0	0	0	0	0	no	No	no	Routine checks are not conducted	0	0	0	0	0	0	0	At an angle (eg. 45°)	Non-veterinary staff (myself / my assistant(s))		0	0	0	1	0	1	2	Yes	1	6	0	1	1	1	1	1	1	0	0
Male	51-60	Victoria	Amateur	Recreational non-competitive riding	5-10 horses	Monthly	2	2-4 hours	0	0	0	0	0	0	0	0	no	yes	no	Non-veterinary staff (myself / my assistant(s))	0	0	1	1	0	1	3	At an angle (eg. 45°)	Non-veterinary staff (myself / my assistant(s))		0	0	1	1	0	1	3	Yes	1	1	0	0	1	0	0	0	0	0	0
Female	61-70	Northern Territory	Amateur	Equestrian sport	< 5 horses	Monthly	1	More than 8 hours	0	0	1	1	0	1	0	3	yes	yes	no	Non-veterinary staff (myself / my assistant(s))	1	1	1	1	0	1	5	Forward	Non-veterinary staff (myself / my assistant(s))		1	1	1	1	0	1	5	Yes	0	0	0	0	0	0	0	0	0	0	0
Male	61-70	Australian Capital Territory	Amateur	Recreational non-competitive riding	< 5 horses	Weekly	1	Less than 2 hours	0	0	0	0	0	0	1	1	yes	No	yes	Non-veterinary staff (myself / my assistant(s))	0	0	0	0	0	0	0	Forward	Non-veterinary staff (myself / my assistant(s))		0	0	0	0	0	0	0	No	0	0	0	0	0	0	0	0	0	0	0
Female	41-50	Northern Territory	Professional	Equestrian sport	5-10 horses	Weekly	3	Less than 2 hours	0	0	1	0	0	0	0	1	yes	No	no	Non-veterinary staff (myself / my assistant(s))	1	0	1	1	1	1	5	At an angle (eg. 45°)	Non-veterinary staff (myself / my assistant(s))		1	0	1	1	1	1	5	Yes	0	0	0	0	0	0	0	0	0	1	0
Female	41-50	Northern Territory	Amateur	Equestrian sport	< 5 horses	Monthly	2	Less than 2 hours	0	0	0	0	0	1	0	1	yes	No	yes	Routine checks are not conducted	1	1	1	1	0	0	4	Forward	Routine checks are not conducted		1	1	1	1	1	0	5	Yes	1	2	0	0	0	0	0	1	0	0	0
Male	41-50	South Australia	Professional	Equestrian sport	31-50 horses	Weekly	4	2-4 hours	0	0	1	0	0	1	0	2	yes	No	no	Non-veterinary staff (myself / my assistant(s))	1	1	1	1	1	1	6	At an angle (eg. 45°)	Non-veterinary staff (myself / my assistant(s))		1	1	1	1	1	1	6	Yes	1	1	1	0	0	0	0	0	0	0	0
Female	41-50	Queensland	Professional	Equestrian sport	11-30 horses	Twice a week	2	2-4 hours	0	0	0	1	0	0	0	1	yes	yes	no	Non-veterinary staff (myself / my assistant(s))	0	0	1	1	1	1	4	Forward	Non-veterinary staff (myself / my assistant(s))		1	0	1	1	1	1	5	No	1	3	1	1	0	0	1	0	0	1	0
Female	51-60	New South Wales	Amateur	Recreational non-competitive riding	11-30 horses	Monthly	2	2-4 hours	0	0	0	0	0	1	0	1	yes	yes	yes	Non-veterinary staff (myself / my assistant(s))	1	0	1	0	0	1	3	Forward	Non-veterinary staff (myself / my assistant(s))		1	0	1	1	0	1	4	Yes	1	3	1	0	0	0	0	1	0	0	0
Female	41-50	New South Wales	Amateur	Recreational non-competitive riding	< 5 horses	Weekly	4	2-4 hours	0	0	0	0	0	1	1	2	yes	yes	no	Non-veterinary staff (myself / my assistant(s))	0	0	0	0	0	1	1	Forward	Non-veterinary staff (myself / my assistant(s))		0	0	0	0	0	1	1	Yes	1	2	0	0	0	0	1	0	1	0	0
Male	51-60	New South Wales	Professional	Equestrian sport	< 5 horses	Monthly	2	More than 8 hours	1	0	0	1	1	1	0	4	yes	No	yes	A veterinarian	1	1	0	0	0	1	3	Forward	A veterinarian		1	1	0	1	0	1	4	Yes	1	1	1	0	0	0	0	0	0	1	1
Female	51-60	Australian Capital Territory	Amateur	Recreational non-competitive riding	< 5 horses	Fortnightly	2	Less than 2 hours	0	0	0	0	0	0	0	0	no	No	no	Routine checks are not conducted	0	0	0	0	0	0	0	Forward	Routine checks are not conducted		0	0	0	0	0	0	0	Yes	1	1	0	1	0	0	0	0	0	0	0
Male	51-60	New South Wales	Amateur	Recreational non-competitive riding	5-10 horses	Fortnightly	2	2-4 hours	0	0	0	0	0	0	1	1	yes	yes	yes	Non-veterinary staff (myself / my assistant(s))	0	0	0	0	0	1	1	Forward	Non-veterinary staff (myself / my assistant(s))		0	0	0	0	0	1	1	No	1	1	1	0	0	0	0	0	0	0	0
Female	20-30	Northern Territory	Amateur	Equestrian sport	< 5 horses	Twice a week	2	Less than 2 hours	0	0	0	0	0	1	1	2	yes	yes	no	Non-veterinary staff (myself / my assistant(s))	0	0	1	1	1	0	3	At an angle (eg. 45°)	Non-veterinary staff (myself / my assistant(s))		0	0	1	1	1	1	4	Yes	1	1	0	0	0	0	1	0	0	0	0
Male	20-30	Australian Capital Territory	Professional	Equestrian sport	5-10 horses	Twice a week	2	Less than 2 hours	0	0	0	0	0	0	0	0	no	No	no	Non-veterinary staff (myself / my assistant(s))	0	0	1	1	0	1	3	At an angle (eg. 45°)	Non-veterinary staff (myself / my assistant(s))		0	0	0	0	0	1	1	Yes	1	1	0	0	1	0	0	0	0	0	0
Female	41-50	Victoria	Amateur	Equestrian sport	11-30 horses	Monthly	1	Less than 2 hours	0	0	0	0	0	1	1	2	yes	yes	no	Non-veterinary staff (myself / my assistant(s))	0	0	0	0	0	0	0	Forward	Non-veterinary staff (myself / my assistant(s))		0	0	0	0	0	0	0	No	1	1	1	0	0	0	0	0	0	0	0
Female	41-50	Northern Territory	Amateur	Equestrian sport	< 5 horses	Weekly	2	Less than 2 hours	0	0	1	0	0	0	0	1	yes	No	no	A veterinarian	1	1	0	0	0	1	3	Forward	Non-veterinary staff (myself / my assistant(s))		1	1	1	1	1	1	6	Yes	1	1	1	0	0	0	0	0	0	0	0
Female	41-50	Northern Territory	Professional	Equestrian sport	5-10 horses	Fortnightly	4	More than 8 hours	0	0	0	0	0	0	0	0	no	yes	no	A veterinarian	0	0	1	1	0	1	3	At an angle (eg. 45°)	Non-veterinary staff (myself / my assistant(s))		0	0	1	1	0	1	3	Yes	0	0	0	0	0	0	0	0	0	0	0
Female	51-60	Northern Territory	Amateur	Equestrian sport	< 5 horses	Monthly	1	More than 8 hours	0	0	0	0	0	0	0	0	no	No	no	A veterinarian	1	0	1	1	1	1	5	Forward	Non-veterinary staff (myself / my assistant(s))		1	0	1	1	1	1	5	No	0	0	0	0	0	0	0	0	0	0	0
Female	41-50	Northern Territory	Amateur	Recreational non-competitive riding	5-10 horses	Twice a week	2	Less than 2 hours	0	0	0	0	0	0	0	0	no	yes	no	Non-veterinary staff (myself / my assistant(s))	0	0	1	1	0	1	3	Forward	A veterinarian		0	0	1	1	0	1	3	Yes	0	0	0	0	0	0	0	0	0	0	1
Female	20-30	Queensland	Amateur	Recreational non-competitive riding	< 5 horses	Monthly	2	Less than 2 hours	0	0	0	1	0	1	0	2	yes	yes	yes	Non-veterinary staff (myself / my assistant(s))	0	0	0	0	0	0	0	Forward	Non-veterinary staff (myself / my assistant(s))		0	0	0	0	0	0	0	No	1	3	1	1	1	0	0	0	0	0	0
Female	41-50	Western Australia	Professional	Horse breeding	51-100 horses	Twice a week	6	2-4 hours	0	1	0	0	1	0	0	2	yes	yes	yes	Non-veterinary staff (myself / my assistant(s))	1	0	0	0	0	1	2	Forward	Non-veterinary staff (myself / my assistant(s))		1	0	1	1	0	1	4	Yes	1	1	1	0	0	0	0	0	0	1	0
Female	61-70	Queensland	Professional	Horse breeding	51-100 horses	Monthly	2	Less than 2 hours	0	0	0	1	0	1	0	2	yes	yes	no	Non-veterinary staff (myself / my assistant(s))	1	0	1	1	0	1	4	Forward	Non-veterinary staff (myself / my assistant(s))		1	0	1	1	0	1	4	No	1	2	0	1	0	0	1	0	0	0	0
Female	31-40	Queensland	Professional	Thoroughbred Racing	31-50 horses	Twice a week	2	Less than 2 hours	0	0	0	0	0	0	0	0	no	yes	yes	Non-veterinary staff (myself / my assistant(s))	1	0	1	1	0	1	4	Forward	Non-veterinary staff (myself / my assistant(s))		1	0	1	1	0	1	4	Yes	1	1	1	0	0	0	0	0	0	0	0
Female	61-70	New South Wales	Amateur	Recreational non-competitive riding	< 5 horses	Monthly	1	2-4 hours	0	0	0	0	0	0	0	0	no	No	no	Routine checks are not conducted	0	0	0	0	0	0	0	Forward	Routine checks are not conducted		0	0	0	0	0	0	0	No	1	1	0	1	0	0	0	0	0	0	0
Female	31-40	Western Australia	Professional	Thoroughbred Racing	11-30 horses	Monthly	6	Less than 2 hours	0	0	0	0	0	0	0	0	no	No	no	Non-veterinary staff (myself / my assistant(s))	0	0	0	0	0	1	1	At an angle (eg. 45°)	Non-veterinary staff (myself / my assistant(s))		0	0	1	1	0	1	3	No	0	0	0	0	0	0	0	0	0	1	1
Male	61-70	South Australia	Professional	Equestrian sport	5-10 horses	Weekly	2	Less than 2 hours	0	0	0	1	0	0	0	1	yes	yes	no	Non-veterinary staff (myself / my assistant(s))	0	0	1	1	0	0	2	Forward	Non-veterinary staff (myself / my assistant(s))		0	0	1	1	0	0	2	Yes	1	2	0	1	1	0	0	0	0	0	0
Female	31-40	New South Wales	Amateur	Endurance	< 5 horses	Fortnightly	3	4-8 hours	0	0	0	0	0	0	1	1	yes	No	no	Non-veterinary staff (myself / my assistant(s))	0	0	1	1	0	1	3	At an angle (eg. 45°)	A veterinarian		1	1	1	1	0	1	5	Yes	1	2	1	0	0	0	0	0	0	0	0
Female	51-60	New South Wales	Professional	Recreational non-competitive riding	11-30 horses	Monthly	2	Less than 2 hours	0	0	0	1	0	0	0	1	yes	yes	yes	Non-veterinary staff (myself / my assistant(s))	0	1	1	1	0	1	4	At an angle (eg. 45°)	Non-veterinary staff (myself / my assistant(s))		0	1	1	1	0	1	4	Yes	0	0	0	0	0	0	0	0	0	0	0
Female	51-60	New South Wales	Amateur	Recreational non-competitive riding	< 5 horses	Fortnightly	2	Less than 2 hours	0	0	0	0	0	0	1	1	yes	No	no	Non-veterinary staff (myself / my assistant(s))	0	0	0	1	0	1	2	Forward	Non-veterinary staff (myself / my assistant(s))		0	0	0	0	0	1	1	No	0	0	0	0	0	0	0	0	0	0	0
Female	31-40	Northern Territory	Professional	Equestrian sport	11-30 horses	Weekly	3	Less than 2 hours	0	0	0	0	0	0	0	0	no	No	no	Non-veterinary staff (myself / my assistant(s))	0	0	1	1	0	1	3	At an angle (eg. 45°)	Non-veterinary staff (myself / my assistant(s))		0	0	1	1	1	1	4	No	0	0	0	0	0	0	0	0	0	0	0
Male		Queensland	Amateur	Standardbred racing	< 5 horses	Monthly	2	2-4 hours	0	0	0	0	0	0	0	0	no	No	no	Routine checks are not conducted	0	0	0	0	0	0	0	Forward	Routine checks are not conducted		0	0	0	0	0	0	0	No	0	0	0	0	0	0	0	0	0	0	0
Male	61-70	Northern Territory	Amateur	Equestrian sport	< 5 horses	Weekly	1	Less than 2 hours	0	0	0	0	0	0	0	0	no	No	no	Non-veterinary staff (myself / my assistant(s))	0	0	0	0	0	0	0	Forward	Non-veterinary staff (myself / my assistant(s))		0	0	0	0	0	0	0	No	0	0	0	0	0	0	0	0	0	0	0
Female	20-30	Northern Territory	Amateur	Equestrian sport	< 5 horses	Weekly	2	Less than 2 hours	0	0	0	1	0	0	1	2	yes	yes	yes	Non-veterinary staff (myself / my assistant(s))	0	0	0	0	0	1	1	At an angle (eg. 45°)	Non-veterinary staff (myself / my assistant(s))		0	0	0	0	1	1	2	Yes	1	1	1	0	0	0	0	0	0	0	0
Female	51-60	Victoria	Professional	Endurance	< 5 horses	Fortnightly	3	2-4 hours	0	0	0	1	0	1	0	2	yes	No	no	Non-veterinary staff (myself / my assistant(s))	0	0	1	1	0	1	3	Forward	Non-veterinary staff (myself / my assistant(s))		0	0	0	0	0	1	1	No	1	1	0	0	0	0	0	0	1	0	0
Female	31-40	South Australia	Professional	Equestrian sport	5-10 horses	Weekly	4	2-4 hours	0	0	0	1	0	0	0	1	yes	No	yes	Non-veterinary staff (myself / my assistant(s))	0	0	0	0	0	1	1	At an angle (eg. 45°)	Non-veterinary staff (myself / my assistant(s))		0	0	1	1	0	1	3	No	1	1	1	0	0	0	0	0	0	0	0
Female	20-30	South Australia	Amateur	Equestrian sport	< 5 horses	Weekly	2	Less than 2 hours	0	0	1	0	0	0	0	1	yes	No	yes	Non-veterinary staff (myself / my assistant(s))	0	0	1	1	1	1	4	Forward	Non-veterinary staff (myself / my assistant(s))		0	0	1	1	1	1	4	No	1	8	0	1	1	0	1	1	1	0	0
Female	20-30	Northern Territory	Amateur	Recreational non-competitive riding	< 5 horses	Monthly	1	2-4 hours	0	0	0	0	0	0	0	0	no	yes	no	Non-veterinary staff (myself / my assistant(s))	0	0	0	1	0	1	2	Backward	Non-veterinary staff (myself / my assistant(s))		0	0	1	1	0	1	3	No	1	3	1	0	0	0	0	1	1	0	0
Male	51-60	Northern Territory	Amateur	Equestrian sport	5-10 horses	Weekly	3	Less than 2 hours	0	0	0	0	0	0	0	0	no	No	no	Non-veterinary staff (myself / my assistant(s))	0	0	0	0	0	1	1	At an angle (eg. 45°)	Non-veterinary staff (myself / my assistant(s))		0	0	0	0	0	1	1	No	1	1	1	0	0	0	0	0	0	1	1
Female	20-30	Northern Territory	Professional	Equestrian sport	11-30 horses	Weekly	2	Less than 2 hours	0	1	0	0	0	1	1	3	yes	No	no	Routine checks are not conducted	1	1	0	0	0	0	2	Forward	Routine checks are not conducted		1	0	0	0	0	0	1	No	1	2	1	0	0	0	0	0	0	0	0
Female	31-40	Northern Territory	Amateur	Equestrian sport	< 5 horses	Monthly	4	More than 8 hours	0	0	0	0	0	1	0	1	yes	No	no	Non-veterinary staff (myself / my assistant(s))	0	0	0	0	0	1	1	Backward	Non-veterinary staff (myself / my assistant(s))		0	0	1	1	0	1	3	Yes	1	1	0	0	0	0	0	1	0	0	0
Male	41-50	Victoria	Professional	Thoroughbred Racing	> 101 horses	Daily	10	2-4 hours	0	0	1	0	0	1	0	2	yes	yes	yes	A veterinarian	1	0	1	1	0	1	4	Forward	Non-veterinary staff (myself / my assistant(s))		1	0	1	1	0	1	4	Yes	1	2	1	0	0	0	0	1	0	1	1
Female	51-60	Western Australia	Professional	Equestrian sport	5-10 horses	Monthly	2	Less than 2 hours	0	0	0	0	0	0	1	1	yes	yes	no	Non-veterinary staff (myself / my assistant(s))	1	1	1	1	0	1	5	Forward	Non-veterinary staff (myself / my assistant(s))		1	1	1	1	1	1	6	Yes	1	6	1	1	1	1	1	1	0	0	0
Female	41-50	Australian Capital Territory	Amateur	Equestrian sport	< 5 horses	Monthly	1	2-4 hours	0	0	0	0	0	1	1	2	yes	No	no	Routine checks are not conducted	0	0	0	0	0	0	0	Forward	Non-veterinary staff (myself / my assistant(s))		0	0	0	0	0	1	1	Yes	1	3	1	0	0	0	1	1	0	0	0
Female	51-60	Queensland	Amateur	Equestrian sport	< 5 horses	Monthly	1	Less than 2 hours	0	0	0	0	0	1	1	2	yes	yes	yes	Routine checks are not conducted	0	0	0	0	0	1	1	Forward	Routine checks are not conducted		0	0	0	0	0	1	1	No	1	2	1	0	0	0	1	0	0	0	0
Female	20-30	Queensland	Amateur	Equestrian sport	< 5 horses	Weekly	1	2-4 hours	0	0	0	0	0	1	1	2	yes	No	no	Non-veterinary staff (myself / my assistant(s))	0	0	1	1	1	1	4	At an angle (eg. 45°)	Non-veterinary staff (myself / my assistant(s))		0	0	1	1	1	1	4	No	1	1	1	0	0	0	0	0	0	0	0
Female	41-50	Queensland	Amateur	Equestrian sport	< 5 horses	Weekly	1	Less than 2 hours	0	0	0	0	0	1	1	2	yes	No	no	Non-veterinary staff (myself / my assistant(s))	0	0	0	0	0	1	1	At an angle (eg. 45°)	Non-veterinary staff (myself / my assistant(s))		0	0	1	1	0	1	3	No	1	1	0	0	0	0	0	0	1	0	0
Female	20-30	Western Australia	Amateur	Equestrian sport	5-10 horses	Twice a week	2	Less than 2 hours	0	0	0	0	0	1	0	1	yes	yes	no	Non-veterinary staff (myself / my assistant(s))	1	0	1	1	0	1	4	At an angle (eg. 45°)	Non-veterinary staff (myself / my assistant(s))		1	0	1	1	0	1	4	Yes	1	1	1	0	0	0	0	0	0	0	0
Male	31-40	Queensland	Professional	Equestrian sport	5-10 horses	Weekly	2	Less than 2 hours	0	0	0	0	0	1	1	2	yes	yes	yes	Non-veterinary staff (myself / my assistant(s))	1	0	1	1	0	1	4	At an angle (eg. 45°)	Non-veterinary staff (myself / my assistant(s))		1	0	1	1	1	1	5	Yes	1	2	1	1	0	0	0	0	0	0	0
Female	41-50	Western Australia	Amateur	Equestrian sport	< 5 horses	Monthly	2	4-8 hours	0	0	1	1	0	1	0	3	yes	yes	yes	A veterinarian	0	0	0	0	0	1	1	Forward	Non-veterinary staff (myself / my assistant(s))		0	0	1	1	0	1	3	Yes	0	0	0	0	0	0	0	0	0	0	0
Female	31-40	Western Australia	Amateur	Endurance	< 5 horses	Fortnightly	2	4-8 hours	0	0	1	1	0	0	1	3	yes	yes	no	Non-veterinary staff (myself / my assistant(s))	0	0	1	1	1	1	4	Forward	Non-veterinary staff (myself / my assistant(s))		0	0	1	1	1	1	4	Yes	1	1	1	0	0	0	0	0	0	1	0
Female	20-30	Northern Territory	Amateur	Equestrian sport	11-30 horses	Monthly	5	4-8 hours	0	0	0	1	0	0	0	1	yes	yes	no	Non-veterinary staff (myself / my assistant(s))	0	0	1	1	0	1	3	At an angle (eg. 45°)	Non-veterinary staff (myself / my assistant(s))		0	0	1	1	0	1	3	No	1	3	1	0	0	0	1	1	0	0	0
Male		Australian Capital Territory	Professional	Standardbred racing	< 5 horses	Twice a week	4	Less than 2 hours	0	1	0	0	0	0	0	1	yes	No	no	Non-veterinary staff (myself / my assistant(s))	0	0	0	0	0	1	1	Forward	Non-veterinary staff (myself / my assistant(s))		0	0	0	0	0	1	1	No	1	1	1	0	0	0	0	0	0	0	0
Female	41-50	Australian Capital Territory	Amateur	Equestrian sport	< 5 horses	Fortnightly	2	Less than 2 hours	0	0	0	0	0	1	1	2	yes	yes	no	Non-veterinary staff (myself / my assistant(s))	0	0	1	1	0	1	3	Forward	Non-veterinary staff (myself / my assistant(s))		0	0	1	1	0	1	3	Yes	1	1	1	0	0	0	0	0	0	0	0
Female	41-50	Queensland	Amateur	Equestrian sport	< 5 horses	Weekly	3	2-4 hours	0	0	0	0	0	1	1	2	yes	yes	yes	Non-veterinary staff (myself / my assistant(s))	1	0	0	0	0	0	1	At an angle (eg. 45°)	Non-veterinary staff (myself / my assistant(s))		1	0	1	1	0	1	4	Yes	1	3	1	0	0	0	0	1	0	0	1
Female	20-30	Queensland	Professional	Equestrian sport	5-10 horses	Weekly	1	Less than 2 hours	0	0	0	1	0	1	0	2	yes	yes	yes	Routine checks are not conducted	0	0	0	0	0	0	0	Forward	Routine checks are not conducted		0	0	0	0	0	0	0	No	1	2	1	1	0	0	0	0	0	0	0
Male	51-60	Queensland	Professional	Equestrian sport	51-100 horses	Weekly	4	2-4 hours	0	0	0	0	0	0	0	0	no	yes	no	Non-veterinary staff (myself / my assistant(s))	0	0	1	1	0	1	3	At an angle (eg. 45°)	Non-veterinary staff (myself / my assistant(s))		0	1	1	0	0	1	3	Yes	0	0	0	0	0	0	0	0	0	0	0
Female	41-50	Victoria	Amateur	Recreational non-competitive riding	< 5 horses	Monthly	2	4-8 hours	0	0	0	0	0	0	0	0	no	No	no	Non-veterinary staff (myself / my assistant(s))	0	0	0	0	0	0	0	At an angle (eg. 45°)	Non-veterinary staff (myself / my assistant(s))		0	0	0	0	0	0	0	No	0	0	0	0	0	0	0	0	0	0	0
Male	61-70	Australian Capital Territory	Professional	Equestrian sport	5-10 horses	Fortnightly	4	More than 8 hours	0	0	0	0	0	1	0	1	yes	yes	no	A veterinarian	0	0	0	0	0	0	0	Forward	Non-veterinary staff (myself / my assistant(s))		1	1	1	1	0	1	5	No	0	0	0	0	0	0	0	0	0	0	0
Female	51-60	Victoria	Amateur	Recreational non-competitive riding	< 5 horses	Monthly	1	Less than 2 hours	0	0	0	0	0	0	0	0	no	yes	no	Routine checks are not conducted	0	0	0	0	0	0	0	At an angle (eg. 45°)	Routine checks are not conducted		0	0	0	0	0	0	0	No	0	0	0	0	0	0	0	0	0	0	0
Male		Australian Capital Territory	Amateur	Recreational non-competitive riding	< 5 horses	Monthly	2	2-4 hours	0	0	0	0	0	0	0	0	no	yes	no	Non-veterinary staff (myself / my assistant(s))	0	0	0	0	0	1	1	At an angle (eg. 45°)	Non-veterinary staff (myself / my assistant(s))		0	0	0	0	0	1	1	No	0	0	0	0	0	0	0	0	0	0	0
Female	41-50	Victoria	Amateur	Equestrian sport	< 5 horses	Weekly	2	2-4 hours	0	0	0	1	0	0	0	1	yes	No	yes	Non-veterinary staff (myself / my assistant(s))	0	0	1	1	0	1	3	Forward	Non-veterinary staff (myself / my assistant(s))		0	0	1	1	0	1	3	Yes	1	1	1	0	0	0	0	0	0	0	0
Female	31-40	Queensland	Professional	Horse breeding	> 101 horses	Monthly	1	More than 8 hours	0	0	0	0	0	0	0	0	no	No	no	Non-veterinary staff (myself / my assistant(s))	0	0	0	0	0	1	1	At an angle (eg. 45°)	Non-veterinary staff (myself / my assistant(s))		0	0	0	0	0	1	1	Yes	1	3	0	1	0	0	0	1	0	0	1
Male	61-70	New South Wales	Professional	Horse breeding	51-100 horses	Weekly	1	4-8 hours	0	1	0	0	0	0	0	1	yes	No	yes	Non-veterinary staff (myself / my assistant(s))	0	0	0	0	0	1	1	Backward	Non-veterinary staff (myself / my assistant(s))		0	0	0	0	0	1	1	Yes	1	2	0	0	1	0	0	0	1	0	0
Female	31-40	South Australia	Amateur	Horse breeding	11-30 horses	Monthly	1	2-4 hours	0	0	0	0	0	0	0	0	no	No	no	Non-veterinary staff (myself / my assistant(s))	0	0	1	1	0	1	3	At an angle (eg. 45°)	Non-veterinary staff (myself / my assistant(s))		0	0	0	0	0	1	1	No	1	2	0	1	0	0	0	1	0	0	0
Male	41-50	Victoria	Amateur	Equestrian sport	11-30 horses	Weekly	5	Less than 2 hours	0	0	0	0	0	0	0	0	no	No	no	Non-veterinary staff (myself / my assistant(s))	0	0	0	0	0	0	0	At an angle (eg. 45°)	Non-veterinary staff (myself / my assistant(s))		0	0	0	0	0	0	0	No	0	0	0	0	0	0	0	0	0	0	0
Female	31-40	Queensland	Professional	Equestrian sport	11-30 horses	Fortnightly	4	2-4 hours	0	0	0	0	0	0	0	0	no	yes	no	Routine checks are not conducted	0	0	0	0	0	0	0	At an angle (eg. 45°)	Non-veterinary staff (myself / my assistant(s))		0	0	1	1	0	1	3	Yes	1	1	0	0	0	0	0	0	1	0	0
Female	61-70	Australian Capital Territory	Professional	Thoroughbred Racing	5-10 horses	Twice a week	4	Less than 2 hours	0	0	0	0	0	0	0	0	no	yes	no	Non-veterinary staff (myself / my assistant(s))	0	0	1	1	0	1	3	At an angle (eg. 45°)	Non-veterinary staff (myself / my assistant(s))		0	0	1	1	0	1	3	No	0	0	0	0	0	0	0	0	0	0	0
Female	41-50	Australian Capital Territory	Professional	Standardbred racing	5-10 horses	Twice a week	2	2-4 hours	0	0	0	1	0	1	0	2	yes	yes	no	Non-veterinary staff (myself / my assistant(s))	1	0	1	1	0	1	4	Forward	Non-veterinary staff (myself / my assistant(s))		0	0	0	0	0	1	1	Yes	0	0	0	0	0	0	0	0	0	0	0
Male	51-60	New South Wales	Professional	Standardbred racing	5-10 horses	Weekly	2	Less than 2 hours	0	0	0	0	0	0	1	1	yes	No	no	Routine checks are not conducted	0	0	0	0	0	0	0	At an angle (eg. 45°)	Routine checks are not conducted		0	0	0	0	0	0	0	Yes	0	0	0	0	0	0	0	0	0	0	0
Female	31-40	Victoria	Professional	Standardbred racing	11-30 horses	Twice a week	2	Less than 2 hours	0	0	0	0	0	1	1	2	yes	yes	yes	Non-veterinary staff (myself / my assistant(s))	0	0	1	1	0	1	3	At an angle (eg. 45°)	Non-veterinary staff (myself / my assistant(s))		0	0	1	1	1	1	4	No	0	0	0	0	0	0	0	0	0	0	0
Female	51-60	Western Australia	Professional	Equestrian sport	11-30 horses	Monthly	4	More than 8 hours	0	0	1	0	0	0	0	1	yes	No	no	A veterinarian	1	1	1	1	1	1	6	At an angle (eg. 45°)	A veterinarian		0	0	1	1	0	1	3	Yes	1	2	0	0	0	0	1	0	1	0	0
Female	41-50	Victoria	Professional	Thoroughbred Racing	31-50 horses	Daily	2	Less than 2 hours	0	0	0	1	1	0	0	2	yes	yes	no	Non-veterinary staff (myself / my assistant(s))	1	0	1	1	0	0	3	Forward	Non-veterinary staff (myself / my assistant(s))		1	0	1	1	0	1	4	Yes	1	3	1	0	0	0	1	0	0	1	1
Female	51-60	Australian Capital Territory	Amateur	Recreational non-competitive riding	< 5 horses	Monthly	2	4-8 hours	0	0	0	0	0	0	0	0	no	yes	yes	Non-veterinary staff (myself / my assistant(s))	0	0	0	0	0	1	1	At an angle (eg. 45°)	Routine checks are not conducted		0	0	0	0	0	0	0	Yes	1	4	1	1	0	0	0	1	0	0	0
Female		South Australia	Amateur	Equestrian sport	< 5 horses	Monthly	1	Less than 2 hours	0	0	0	1	0	1	1	3	yes	yes	yes	Non-veterinary staff (myself / my assistant(s))	0	0	1	1	1	1	4	Forward	Non-veterinary staff (myself / my assistant(s))		1	0	1	1	1	1	5	Yes	1	1	1	0	0	0	0	0	0	0	0
Male	20-30	New South Wales	Professional	Thoroughbred Racing	> 101 horses	Daily	4	Less than 2 hours	1	0	1	0	0	0	0	2	yes	No	yes	Non-veterinary staff (myself / my assistant(s))	1	0	1	1	0	1	4	At an angle (eg. 45°)	Non-veterinary staff (myself / my assistant(s))		1	0	1	1	0	1	4	Yes	1	2	1	0	1	0	0	0	0	0	0
Male	51-60	New South Wales	Professional	Thoroughbred Racing	11-30 horses	Daily	3	Less than 2 hours	0	0	0	0	0	1	0	1	yes	No	no	Non-veterinary staff (myself / my assistant(s))	1	0	1	1	0	0	3	At an angle (eg. 45°)	Non-veterinary staff (myself / my assistant(s))		1	0	1	1	0	1	4	Yes	0	0	0	0	0	0	0	0	0	1	0
Female	41-50	New South Wales	Amateur	Equestrian sport	< 5 horses	Weekly	2	Less than 2 hours	0	0	0	0	0	0	0	0	no	yes	yes	Routine checks are not conducted	0	0	0	0	0	0	0	Forward	Routine checks are not conducted		0	0	0	0	0	0	0	No	1	1	0	0	1	0	0	0	0	0	0
Male	61-70	Western Australia	Professional	Horse breeding	51-100 horses	Weekly	2	2-4 hours	0	1	0	0	0	0	0	1	yes	No	no	Routine checks are not conducted	0	0	0	0	0	0	0	Forward	Non-veterinary staff (myself / my assistant(s))		1	0	1	1	0	0	3	No	0	0	0	0	0	0	0	0	0	0	0
Male	61-70	New South Wales	Professional	Standardbred racing	> 101 horses	Monthly	4	Less than 2 hours	0	0	0	1	0	0	0	1	yes	yes	no	Non-veterinary staff (myself / my assistant(s))	0	0	0	0	0	1	1	Forward	Non-veterinary staff (myself / my assistant(s))		0	0	1	1	0	1	3	No	0	0	0	0	0	0	0	0	0	0	0
Male	61-70	Victoria	Professional	Standardbred racing	11-30 horses	Weekly	4	2-4 hours	1	0	1	0	0	1	1	4	yes	yes	yes	Non-veterinary staff (myself / my assistant(s))	0	0	0	0	0	1	1	Forward	Non-veterinary staff (myself / my assistant(s))		1	0	1	1	0	1	4	Yes	1	2	1	0	0	0	0	0	0	0	0
Female	20-30	Victoria	Amateur	Equestrian sport	< 5 horses	Fortnightly	2	2-4 hours	0	0	1	0	0	1	1	3	yes	yes	yes	Non-veterinary staff (myself / my assistant(s))	0	0	0	0	1	1	2	At an angle (eg. 45°)	Non-veterinary staff (myself / my assistant(s))		0	0	1	1	1	1	4	Yes	1	5	1	1	0	0	1	1	1	0	0
Female	20-30	New South Wales	Amateur	Equestrian sport	5-10 horses	Fortnightly	2	2-4 hours	0	0	0	0	0	0	1	1	yes	No	yes	Non-veterinary staff (myself / my assistant(s))	0	0	1	1	0	1	3	At an angle (eg. 45°)	Non-veterinary staff (myself / my assistant(s))		0	0	1	1	0	1	3	No	1	2	1	0	0	0	1	0	0	0	0
Female	41-50	New South Wales	Amateur	Equestrian sport	< 5 horses	Fortnightly	1	Less than 2 hours	0	0	0	0	0	0	1	1	yes	yes	yes	Non-veterinary staff (myself / my assistant(s))	0	0	0	0	0	1	1	At an angle (eg. 45°)	Non-veterinary staff (myself / my assistant(s))		0	0	0	0	0	1	1	No	1	1	0	0	0	0	0	0	1	0	0
Female	31-40	South Australia	Amateur	Equestrian sport	< 5 horses	Weekly	1	Less than 2 hours	0	0	0	0	0	1	0	1	yes	yes	no	A veterinarian	0	0	1	1	0	0	2	Forward	A veterinarian		0	0	1	1	0	1	3	No	1	2	1	0	0	0	0	0	1	0	0
Female	20-30	Queensland	Amateur	Equestrian sport	11-30 horses	Monthly	2	Less than 2 hours	0	0	0	1	0	1	1	3	yes	No	yes	Non-veterinary staff (myself / my assistant(s))	0	0	1	1	0	1	3	At an angle (eg. 45°)	Non-veterinary staff (myself / my assistant(s))		0	0	1	1	0	1	3	Yes	1	1	1	0	0	0	0	0	0	0	0
Female	20-30	Victoria	Amateur	Recreational non-competitive riding	< 5 horses	Monthly	1	Less than 2 hours	0	0	0	1	0	1	1	3	yes	yes	yes	Routine checks are not conducted	0	0	0	0	0	0	0	Forward	Routine checks are not conducted		0	0	0	0	0	0	0	No	0	0	0	0	0	0	0	0	0	0	0
Female	51-60	Queensland	Amateur	Equestrian sport	11-30 horses	Weekly	2	Less than 2 hours	0	0	0	1	0	1	1	3	yes	yes	no	Non-veterinary staff (myself / my assistant(s))	0	1	0	0	0	1	2	Forward	Non-veterinary staff (myself / my assistant(s))		0	1	1	1	0	1	4	No	1	1	1	0	0	0	0	0	0	0	0
Female	31-40	Australian Capital Territory	Amateur	Recreational non-competitive riding	< 5 horses	Fortnightly	1	2-4 hours	0	0	0	1	0	0	0	1	yes	No	yes	Non-veterinary staff (myself / my assistant(s))	0	0	1	1	0	1	3	Forward	Non-veterinary staff (myself / my assistant(s))		0	0	1	1	0	1	3	No	0	0	0	0	0	0	0	0	0	0	0
Male	61-70	Western Australia	Professional	Horse breeding	11-30 horses	Monthly	1	More than 8 hours	0	0	1	1	1	0	0	3	yes	No	no	Non-veterinary staff (myself / my assistant(s))	1	0	1	1	0	1	4	Forward	Routine checks are not conducted		0	0	0	0	0	0	0	No	1	1	0	0	1	0	0	0	0	1	1
Male	51-60	Victoria	Amateur	Equestrian sport	5-10 horses	Fortnightly	2	2-4 hours	0	0	0	0	0	1	1	2	yes	No	no	Routine checks are not conducted	0	0	0	0	0	0	0	Forward	Non-veterinary staff (myself / my assistant(s))		0	0	1	1	0	1	3	No	1	1	0	1	0	0	0	0	0	0	0
Female		Victoria	Amateur	Thoroughbred Racing	11-30 horses	Twice a week	2	Less than 2 hours	0	0	0	1	0	0	0	1	yes	yes	no	Non-veterinary staff (myself / my assistant(s))	1	0	1	1	0	1	4	Forward	Non-veterinary staff (myself / my assistant(s))		1	1	0	1	0	1	4	Yes	1	2	0	1	0	0	0	0	1	0	0
Female	31-40	New South Wales	Amateur	Recreational non-competitive riding	< 5 horses	Fortnightly	2	Less than 2 hours	0	0	0	1	0	1	0	2	yes	yes	yes	Non-veterinary staff (myself / my assistant(s))	1	1	1	1	0	1	5	Forward	Non-veterinary staff (myself / my assistant(s))		1	1	1	1	0	1	5	No	1	1	1	0	0	0	0	0	0	0	0
Female	20-30	New South Wales	Amateur	Equestrian sport	> 101 horses	Monthly	2	Less than 2 hours	0	0	0	0	0	0	0	0	no	No	no	Non-veterinary staff (myself / my assistant(s))	0	0	0	0	0	1	1	Forward	Non-veterinary staff (myself / my assistant(s))		0	0	1	1	0	1	3	Yes	1	3	1	0	0	0	0	1	1	0	0
Female	41-50	New South Wales	Amateur	Equestrian sport	5-10 horses	Weekly	2	Less than 2 hours	0	0	0	0	0	0	1	1	yes	yes	no	Non-veterinary staff (myself / my assistant(s))	0	0	0	0	0	1	1	Forward	Non-veterinary staff (myself / my assistant(s))		0	0	1	1	0	1	3	No	1	3	0	0	0	0	1	1	0	0	0
Female	20-30	Australian Capital Territory	Amateur	Recreational non-competitive riding	< 5 horses	Monthly	2	Less than 2 hours	0	0	0	0	0	0	0	0	no	No	yes	Non-veterinary staff (myself / my assistant(s))	0	0	0	0	0	1	1	Forward	Non-veterinary staff (myself / my assistant(s))		0	0	1	1	0	1	3	No	1	1	1	0	0	0	0	0	0	0	0
Female	41-50	New South Wales	Professional	Thoroughbred Racing	> 101 horses	Daily	8	Less than 2 hours	1	0	1	0	0	1	1	4	yes	No	no	Non-veterinary staff (myself / my assistant(s))	1	0	1	0	1	1	4	Forward	Non-veterinary staff (myself / my assistant(s))		1	0	1	1	0	1	4	Yes	0	0	0	0	0	0	0	0	0	0	0
Female	20-30	South Australia	Amateur	Recreational non-competitive riding	< 5 horses	Monthly	1	4-8 hours	0	0	0	0	0	0	0	0	no	yes	no	Non-veterinary staff (myself / my assistant(s))	0	0	0	0	0	1	1	Forward	Non-veterinary staff (myself / my assistant(s))		0	0	0	0	0	1	1	No	0	0	0	0	0	0	0	0	0	0	0
Male	51-60	Queensland	Professional	Equestrian sport	31-50 horses	Monthly	8	4-8 hours	0	0	0	1	0	0	0	1	yes	No	yes	Non-veterinary staff (myself / my assistant(s))	0	0	1	1	0	1	3	At an angle (eg. 45°)	Non-veterinary staff (myself / my assistant(s))		0	0	1	1	0	1	3	Yes	0	0	0	0	0	0	0	0	0	0	0
Male	20-30	New South Wales	Professional	Standardbred racing	5-10 horses	Monthly	3	2-4 hours	0	0	0	1	0	0	1	2	yes	No	no	Non-veterinary staff (myself / my assistant(s))	0	0	0	0	0	1	1	Backward	Non-veterinary staff (myself / my assistant(s))		0	0	0	1	0	1	2	No	1	1	1	0	0	0	0	0	0	0	0
Female	51-60	New South Wales	Professional	Horse breeding	11-30 horses	Monthly	1	4-8 hours	0	1	0	1	0	0	0	2	yes	yes	yes	Non-veterinary staff (myself / my assistant(s))	0	0	1	1	1	1	4	Forward	Non-veterinary staff (myself / my assistant(s))		0	0	1	1	1	1	4	No	0	0	0	0	0	0	0	0	0	0	0
Female	51-60	New South Wales	Amateur	Recreational non-competitive riding	5-10 horses	Monthly	1	Less than 2 hours	0	0	0	1	0	0	1	2	yes	yes	no	Non-veterinary staff (myself / my assistant(s))	1	1	1	1	0	1	5	At an angle (eg. 45°)	Non-veterinary staff (myself / my assistant(s))		0	0	0	0	0	1	1	No	1	1	0	0	0	0	0	1	0	0	0
Female	51-60	New South Wales	Amateur	Equestrian sport	< 5 horses	Monthly	1	2-4 hours	0	0	0	0	0	0	1	1	yes	No	no	Routine checks are not conducted	0	0	0	0	0	0	0	Forward	Routine checks are not conducted		0	0	0	0	0	0	0	No	0	0	0	0	0	0	0	0	0	0	0
Female	41-50	New South Wales	Amateur	Equestrian sport	5-10 horses	Monthly	1	2-4 hours	0	0	0	0	0	0	0	0	no	yes	yes	Non-veterinary staff (myself / my assistant(s))	0	0	1	1	0	1	3	Forward	Non-veterinary staff (myself / my assistant(s))		0	0	1	1	0	1	3	Yes	1	1	0	0	1	0	0	0	0	0	0
Female	51-60	Queensland	Amateur	Equestrian sport	11-30 horses	Monthly	1	Less than 2 hours	0	0	0	0	1	1	1	3	yes	No	yes	Non-veterinary staff (myself / my assistant(s))	0	0	0	0	1	1	2	Forward	Non-veterinary staff (myself / my assistant(s))		0	0	1	1	0	1	3	No	1	1	1	0	0	0	0	0	0	0	0
Female	41-50	Queensland	Professional	Equestrian sport	11-30 horses	Fortnightly	2	2-4 hours	0	0	0	1	0	0	0	1	yes	yes	yes	Non-veterinary staff (myself / my assistant(s))	0	0	1	1	0	1	3	Forward	Non-veterinary staff (myself / my assistant(s))		0	0	1	1	0	1	3	Yes	1	2	1	0	1	0	0	0	0	0	0
Female	31-40	South Australia	Amateur	Recreational non-competitive riding	< 5 horses	Twice a week	1	Less than 2 hours	0	0	0	1	0	0	0	1	yes	yes	yes	Routine checks are not conducted	0	0	0	0	0	1	1	Forward	Routine checks are not conducted		0	0	0	0	0	1	1	Yes	1	1	1	0	0	0	0	0	0	0	0
Female	31-40	Queensland	Professional	Horse breeding	11-30 horses	Monthly	2	2-4 hours	0	0	0	0	0	0	0	0	no	yes	no	Non-veterinary staff (myself / my assistant(s))	0	0	1	1	0	1	3	Forward	Non-veterinary staff (myself / my assistant(s))		0	0	1	1	0	1	3	No	0	0	0	0	0	0	0	0	0	0	0
Female	61-70	New South Wales	Professional	Equestrian sport	5-10 horses	Monthly	2	Less than 2 hours	0	0	1	0	0	0	0	1	yes	yes	no	Non-veterinary staff (myself / my assistant(s))	0	0	0	0	0	1	1	At an angle (eg. 45°)	Non-veterinary staff (myself / my assistant(s))		0	0	1	1	0	1	3	Yes	1	1	0	0	1	0	0	0	0	1	0
Female	41-50	New South Wales	Amateur	Standardbred racing	11-30 horses	Monthly	3	2-4 hours	0	0	0	0	0	0	0	0	no	yes	no	Non-veterinary staff (myself / my assistant(s))	1	0	1	1	0	1	4	At an angle (eg. 45°)	Non-veterinary staff (myself / my assistant(s))		1	0	0	1	0	1	3	No	1	2	1	1	0	0	0	0	0	1	0
Male	51-60	Victoria	Professional	Thoroughbred Racing	31-50 horses	Daily	20	More than 8 hours	0	0	0	1	0	0	0	1	yes	No	yes	Non-veterinary staff (myself / my assistant(s))	0	0	1	1	0	1	3	Forward	Non-veterinary staff (myself / my assistant(s))		0	0	1	1	0	1	3	Yes	1	2	0	1	0	0	1	0	0	1	1
Female	20-30	New South Wales	Amateur	Recreational non-competitive riding	31-50 horses	Monthly	2	2-4 hours	0	0	0	1	0	1	1	3	yes	yes	yes	Non-veterinary staff (myself / my assistant(s))	1	1	1	1	0	1	5	Forward	Non-veterinary staff (myself / my assistant(s))		1	1	1	1	0	1	5	No	1	8	1	1	1	1	0	1	0	0	0
Female	31-40	South Australia	Amateur	Recreational non-competitive riding	< 5 horses	Monthly	1	Less than 2 hours	0	0	0	0	0	1	0	1	yes	No	yes	Routine checks are not conducted	0	0	0	0	0	0	0	Forward	Routine checks are not conducted		0	0	0	0	0	0	0	No	1	7	1	0	1	1	1	1	1	0	0
Female	31-40	Western Australia	Amateur	Recreational non-competitive riding	< 5 horses	Monthly	2	Less than 2 hours	0	0	0	1	0	1	0	2	yes	No	yes	Non-veterinary staff (myself / my assistant(s))	1	0	1	1	0	1	4	Forward	Non-veterinary staff (myself / my assistant(s))		0	0	1	1	0	1	3	Yes	1	1	1	0	0	0	0	0	0	0	0
Female	51-60	New South Wales	Amateur	Equestrian sport	5-10 horses	Fortnightly	1	Less than 2 hours	0	0	0	0	0	0	0	0	no	No	no	Non-veterinary staff (myself / my assistant(s))	0	0	0	0	0	1	1	At an angle (eg. 45°)	Non-veterinary staff (myself / my assistant(s))		0	0	0	0	0	1	1	No	1	4	0	0	1	0	1	1	1	0	0
Female	41-50	Western Australia	Professional	Equestrian sport	5-10 horses	Twice a week	2	Less than 2 hours	0	0	0	1	0	1	0	2	yes	yes	no	Non-veterinary staff (myself / my assistant(s))	0	0	0	0	0	0	0	Forward	Non-veterinary staff (myself / my assistant(s))		1	0	1	1	0	1	4	Yes	1	1	0	1	0	0	0	0	0	1	0
Female	41-50	Western Australia	Amateur	Recreational non-competitive riding	< 5 horses	Monthly	2	Less than 2 hours	0	0	0	0	0	0	0	0	no	yes	no	Routine checks are not conducted	0	0	0	0	0	0	0	Forward	Routine checks are not conducted		0	0	0	0	0	0	0	No	0	0	0	0	0	0	0	0	0	0	0
Female	51-60	New South Wales	Amateur	Equestrian sport	5-10 horses	Fortnightly	4	2-4 hours	0	0	0	0	0	0	0	0	no	No	yes	Routine checks are not conducted	0	0	0	0	0	0	0	At an angle (eg. 45°)	Routine checks are not conducted		0	0	0	0	0	0	0	Yes	0	0	0	0	0	0	0	0	0	0	0
Male	20-30	New South Wales	Professional	Standardbred racing	11-30 horses	Monthly	3	Less than 2 hours	1	0	1	0	0	1	1	4	yes	No	no	Non-veterinary staff (myself / my assistant(s))	1	0	1	1	0	1	4	At an angle (eg. 45°)	Non-veterinary staff (myself / my assistant(s))		1	0	1	1	0	0	3	Yes	0	0	0	0	0	0	0	0	0	1	1
Male	41-50	New South Wales	Professional	Standardbred racing	51-100 horses	Weekly	4	Less than 2 hours	0	0	1	0	0	1	0	2	yes	yes	yes	Non-veterinary staff (myself / my assistant(s))	1	0	1	1	0	1	4	At an angle (eg. 45°)	Non-veterinary staff (myself / my assistant(s))		1	0	1	1	0	0	3	Yes	1	1	1	0	0	0	0	0	0	1	0
Male	61-70	New South Wales	Professional	Standardbred racing	31-50 horses	Twice a week	4	Less than 2 hours	0	0	0	0	0	0	0	0	no	No	no	Non-veterinary staff (myself / my assistant(s))	1	0	0	0	0	1	2	At an angle (eg. 45°)	Non-veterinary staff (myself / my assistant(s))		0	0	0	0	0	1	1	Yes	0	0	0	0	0	0	0	0	0	0	0
Male	51-60	New South Wales	Professional	Standardbred racing	11-30 horses	Twice a week	4	2-4 hours	0	0	0	0	0	0	0	0	no	yes	yes	Non-veterinary staff (myself / my assistant(s))	1	0	0	0	0	0	1	At an angle (eg. 45°)	Non-veterinary staff (myself / my assistant(s))		1	0	0	0	0	0	1	No	0	0	0	0	0	0	0	0	0	1	0
Male		New South Wales	Professional	Standardbred racing	31-50 horses	Weekly	4	Less than 2 hours	0	0	1	0	0	1	1	3	yes	No	yes	Non-veterinary staff (myself / my assistant(s))	0	0	0	0	0	1	1	At an angle (eg. 45°)	Non-veterinary staff (myself / my assistant(s))		0	0	0	1	0	1	2	Yes	1	1	0	1	0	0	0	0	0	0	0
Male		New South Wales	Professional	Standardbred racing	5-10 horses	Weekly	2	Less than 2 hours	0	0	0	1	0	0	1	2	yes	yes	yes	Non-veterinary staff (myself / my assistant(s))	1	0	1	1	0	1	4	At an angle (eg. 45°)	Non-veterinary staff (myself / my assistant(s))		1	0	1	1	0	1	4	No	1	1	1	0	0	0	0	0	0	1	0
Male	51-60	New South Wales	Professional	Standardbred racing	5-10 horses	Twice a week	2	Less than 2 hours	0	0	1	0	1	1	0	3	yes	No	yes	Non-veterinary staff (myself / my assistant(s))	1	1	1	1	0	0	4	At an angle (eg. 45°)	Non-veterinary staff (myself / my assistant(s))		1	1	1	1	0	0	4	No	1	2	0	1	0	0	1	0	0	1	1
Male	31-40	New South Wales	Professional	Standardbred racing	31-50 horses	Fortnightly	4	Less than 2 hours	0	0	1	0	1	1	0	3	yes	yes	yes	Non-veterinary staff (myself / my assistant(s))	1	1	1	1	0	1	5	At an angle (eg. 45°)	Non-veterinary staff (myself / my assistant(s))		0	0	0	0	0	1	1	No	1	2	1	1	0	0	0	0	0	0	0
Male	20-30	New South Wales	Professional	Standardbred racing	51-100 horses	Daily	4	2-4 hours	0	0	0	0	0	1	1	2	yes	yes	no	Non-veterinary staff (myself / my assistant(s))	1	0	1	1	0	0	3	At an angle (eg. 45°)	Non-veterinary staff (myself / my assistant(s))		0	0	0	0	0	0	0	Yes	0	0	0	0	0	0	0	0	0	1	1
Female	20-30	New South Wales	Professional	Standardbred racing	31-50 horses	Daily	4	Less than 2 hours	0	0	0	0	0	0	0	0	no	No	no	Non-veterinary staff (myself / my assistant(s))	0	0	0	0	0	1	1	At an angle (eg. 45°)	Non-veterinary staff (myself / my assistant(s))		0	0	0	0	0	1	1	No	1	2	0	0	1	1	0	0	0	0	0
Male	51-60	New South Wales	Professional	Standardbred racing	5-10 horses	Twice a week	4	Less than 2 hours	0	0	0	0	0	0	0	0	no	No	no	Routine checks are not conducted	0	0	0	0	0	0	0	At an angle (eg. 45°)	Routine checks are not conducted		0	0	0	0	0	0	0	No	1	1	1	0	0	0	0	0	0	0	0
Male		New South Wales	Professional	Standardbred racing	11-30 horses	Daily	4	Less than 2 hours	0	0	0	0	0	1	1	2	yes	No	no	Non-veterinary staff (myself / my assistant(s))	1	0	1	1	0	1	4	At an angle (eg. 45°)	Non-veterinary staff (myself / my assistant(s))		1	0	1	1	0	1	4	No	1	1	1	0	0	0	0	0	0	0	0
Female	51-60	New South Wales	Amateur	Endurance	< 5 horses	Twice a week	2	Less than 2 hours	0	0	0	0	0	0	1	1	yes	yes	no	Non-veterinary staff (myself / my assistant(s))	1	0	1	1	0	1	4	At an angle (eg. 45°)	A veterinarian		0	0	0	0	0	0	0	No	1	2	0	1	1	0	0	0	0	0	0
Male	61-70	New South Wales	Amateur	Endurance	< 5 horses	Weekly	2	2-4 hours	0	0	0	1	0	0	1	2	yes	yes	no	A veterinarian	1	0	1	1	0	1	4	At an angle (eg. 45°)	A veterinarian		1	1	0	0	0	1	3	No	0	0	0	0	0	0	0	0	0	0	0
Male	61-70	New South Wales	Amateur	Endurance	11-30 horses	Monthly	4	4-8 hours	0	0	0	1	0	0	0	1	yes	No	yes	Non-veterinary staff (myself / my assistant(s))	1	1	1	1	0	1	5	Forward	Non-veterinary staff (myself / my assistant(s))		1	1	1	1	0	1	5	No	0	0	0	0	0	0	0	0	0	1	0
Female	31-40	Queensland	Amateur	Endurance	< 5 horses	Monthly	4	Less than 2 hours	0	0	1	1	0	0	0	2	yes	No	no	Non-veterinary staff (myself / my assistant(s))	1	1	1	1	0	1	5	Forward	Non-veterinary staff (myself / my assistant(s))		1	1	1	1	0	1	5	No	0	0	0	0	0	0	0	0	0	0	0
Female	41-50	New South Wales	Amateur	Endurance	31-50 horses	Fortnightly	4	4-8 hours	0	0	1	1	0	0	0	2	yes	yes	no	Non-veterinary staff (myself / my assistant(s))	1	0	1	1	0	1	4	At an angle (eg. 45°)	Non-veterinary staff (myself / my assistant(s))		1	0	1	1	0	1	4	No	1	1	1	0	0	0	0	0	0	1	0
Female	61-70	New South Wales	Amateur	Endurance	< 5 horses	Monthly	1	2-4 hours	0	0	1	1	0	0	0	2	yes	yes	no	Non-veterinary staff (myself / my assistant(s))	1	0	1	1	0	1	4	Forward	Non-veterinary staff (myself / my assistant(s))		0	0	1	1	0	1	3	No	1	2	0	0	0	0	1	1	0	0	0
Female	61-70	New South Wales	Professional	Endurance	11-30 horses	Twice a week	4	4-8 hours	0	0	1	0	0	1	0	2	yes	yes	yes	Non-veterinary staff (myself / my assistant(s))	1	0	0	0	0	1	2	At an angle (eg. 45°)	Non-veterinary staff (myself / my assistant(s))		0	0	1	1	0	1	3	No	1	1	1	0	0	0	0	0	0	0	0
Female	61-70	New South Wales	Amateur	Endurance	51-100 horses	Twice a week	2	More than 8 hours	0	0	0	0	0	0	0	0	no	yes	no	Routine checks are not conducted	0	0	0	0	0	0	0	At an angle (eg. 45°)	Routine checks are not conducted		0	0	0	0	0	0	0	No	1	1	0	0	1	0	0	0	0	0	0
Female	51-60	New South Wales	Professional	Endurance	51-100 horses	Monthly	3	4-8 hours	0	0	1	1	0	0	0	2	yes	yes	yes	Non-veterinary staff (myself / my assistant(s))	0	1	1	1	0	1	4	At an angle (eg. 45°)	A veterinarian		0	0	0	0	0	0	0	No	1	1	1	0	0	0	0	0	0	0	0
Female	61-70	New South Wales	Amateur	Equestrian sport	5-10 horses	Twice a week	1	2-4 hours	0	0	0	1	0	0	0	1	yes	No	no	Routine checks are not conducted	0	0	0	0	0	0	0	At an angle (eg. 45°)	Routine checks are not conducted		0	0	0	0	0	0	0	No	1	3	1	1	0	0	0	1	0	0	0
Male	20-30	New South Wales	Amateur	Equestrian sport	11-30 horses	Fortnightly	2	2-4 hours	0	0	0	0	0	1	1	2	yes	No	no	Non-veterinary staff (myself / my assistant(s))	1	0	1	1	0	1	4	At an angle (eg. 45°)	A veterinarian		1	1	0	0	0	1	3	No	0	0	0	0	0	0	0	0	0	0	0
Female	31-40	New South Wales	Amateur	Equestrian sport	11-30 horses	Fortnightly	3	2-4 hours	0	0	0	0	0	0	0	0	no	No	yes	Non-veterinary staff (myself / my assistant(s))	0	0	1	1	0	1	3	Forward	Non-veterinary staff (myself / my assistant(s))		0	0	0	0	0	1	1	No	1	1	0	0	0	0	0	1	0	0	0
Male	31-40	New South Wales	Professional	Horse breeding	> 101 horses	Fortnightly		4-8 hours	0	0	0	1	0	1	1	3	yes	yes	no	Routine checks are not conducted	0	0	0	0	0	1	1	At an angle (eg. 45°)	Non-veterinary staff (myself / my assistant(s))		0	0	0	0	0	1	1	No	1	4	1	1	0	0	1	0	0	0	0
Female	41-50	New South Wales	Amateur	Recreational non-competitive riding	< 5 horses	Fortnightly	3	2-4 hours	0	0	0	0	0	0	0	0	no	No	no	Routine checks are not conducted	0	0	0	0	0	0	0	At an angle (eg. 45°)	Routine checks are not conducted		0	0	0	0	0	0	0	No	1	1	0	0	1	0	0	0	0	0	0
Female	41-50	New South Wales	Amateur	Recreational non-competitive riding	11-30 horses	Monthly		2-4 hours	0	0	0	1	0	0	0	1	yes	No	no	A veterinarian	1	1	1	1	0	0	4	Forward	A veterinarian		0	0	0	0	0	1	1	No	0	0	0	0	0	0	0	0	0	0	0
Female	51-60	New South Wales	Amateur	Recreational non-competitive riding	< 5 horses	Monthly	2	2-4 hours	0	0	0	1	0	0	0	1	yes	yes	yes	Non-veterinary staff (myself / my assistant(s))	1	0	1	1	0	1	4	Forward	A veterinarian		0	0	0	0	0	0	0	No	0	0	0	0	0	0	0	0	0	0	0
Female	41-50	New South Wales	Amateur	Equestrian sport	5-10 horses	Fortnightly	1	2-4 hours	0	0	1	0	0	0	0	1	yes	yes	no	Non-veterinary staff (myself / my assistant(s))	1	1	1	1	1	1	6	At an angle (eg. 45°)	Non-veterinary staff (myself / my assistant(s))		1	1	1	1	1	1	6	No	1	1	1	0	0	0	0	0	0	0	0
Female		New South Wales	Professional	Thoroughbred Racing	> 101 horses	Daily	10	4-8 hours	0	0	1	0	0	1	0	2	yes	yes	yes	Non-veterinary staff (myself / my assistant(s))	0	0	0	0	0	1	1	Forward	Non-veterinary staff (myself / my assistant(s))		0	0	1	1	0	1	3	Yes	1	3	1	0	1	0	1	0	0	1	1
Male	51-60	New South Wales	Professional	Thoroughbred Racing	51-100 horses	Daily		2-4 hours	0	0	0	0	1	0	0	1	yes	No	no	Non-veterinary staff (myself / my assistant(s))	1	0	1	1	0	0	3	At an angle (eg. 45°)	Non-veterinary staff (myself / my assistant(s))		0	0	1	1	0	0	2	No	1	1	0	0	0	0	0	0	1	1	0
Male	41-50	New South Wales	Professional	Thoroughbred Racing	11-30 horses	Monthly	4	4-8 hours	1	0	1	1	0	0	0	3	yes	No	no	A veterinarian	1	0	1	1	1	0	4	At an angle (eg. 45°)	Non-veterinary staff (myself / my assistant(s))		1	0	1	1	0	0	3	No	1	2	0	1	1	0	0	0	0	0	0
Female	51-60	New South Wales	Professional	Equestrian sport	11-30 horses	Weekly	6	4-8 hours	0	0	1	1	0	0	0	2	yes	No	no	Non-veterinary staff (myself / my assistant(s))	1	0	1	1	0	0	3	At an angle (eg. 45°)	Non-veterinary staff (myself / my assistant(s))		1	0	1	1	0	0	3	No	1	2	0	1	0	1	0	0	0	1	0
Male	31-40	New South Wales	Professional	Equestrian sport	11-30 horses	Weekly		Less than 2 hours	0	0	0	0	1	1	0	2	yes	No	no	Non-veterinary staff (myself / my assistant(s))	0	0	1	1	0	0	2	At an angle (eg. 45°)	Non-veterinary staff (myself / my assistant(s))		0	0	1	1	0	0	2	No	0	0	0	0	0	0	0	0	0	0	0
Male	51-60	New South Wales	Amateur	Equestrian sport	< 5 horses	Weekly	1	2-4 hours	0	0	0	0	0	1	0	1	yes	No	no	Routine checks are not conducted	0	0	0	0	0	0	0	At an angle (eg. 45°)	Non-veterinary staff (myself / my assistant(s))		0	0	0	0	0	0	0	No	1	1	1	0	0	0	0	0	0	0	0
Male		New South Wales	Amateur	Equestrian sport	5-10 horses	Monthly		2-4 hours	0	0	1	0	0	1	0	2	yes	yes	no	Non-veterinary staff (myself / my assistant(s))	0	0	1	1	0	1	3	Forward	Non-veterinary staff (myself / my assistant(s))		0	0	1	1	0	0	2	No	0	0	0	0	0	0	0	0	0	0	0
Female	51-60	New South Wales	Amateur	Equestrian sport	< 5 horses	Monthly	1	2-4 hours	0	0	0	1	0	0	0	1	yes	No	no	Non-veterinary staff (myself / my assistant(s))	1	1	1	1	0	0	4	At an angle (eg. 45°)	Non-veterinary staff (myself / my assistant(s))		1	0	1	1	1	0	4	No	0	0	0	0	0	0	0	0	0	0	0
Female	41-50	New South Wales	Amateur	Equestrian sport	< 5 horses	Weekly	2	Less than 2 hours	0	0	0	0	0	0	1	1	yes	No	yes	Non-veterinary staff (myself / my assistant(s))	0	0	1	1	0	0	2	At an angle (eg. 45°)	Non-veterinary staff (myself / my assistant(s))		0	0	1	1	0	0	2	No	0	0	0	0	0	0	0	0	0	0	0
Female	51-60	New South Wales	Professional	Equestrian sport	31-50 horses	Weekly	6	2-4 hours	0	0	1	1	0	1	0	3	yes	yes	yes	Non-veterinary staff (myself / my assistant(s))	0	0	1	1	0	0	2	At an angle (eg. 45°)	Non-veterinary staff (myself / my assistant(s))		0	0	1	1	1	0	3	No	1	1	1	0	0	0	0	0	0	0	0
Female		Queensland	Professional	Equestrian sport	31-50 horses	Daily		4-8 hours	0	0	0	1	0	1	1	3	yes	No	no	Non-veterinary staff (myself / my assistant(s))	0	0	1	1	0	1	3	At an angle (eg. 45°)	Non-veterinary staff (myself / my assistant(s))		0	0	1	1	0	0	2	No	0	0	0	0	0	0	0	0	0	0	0
Male	41-50	New South Wales	Amateur	Equestrian sport	< 5 horses	Fortnightly	2	2-4 hours	0	0	0	0	0	0	0	0	no	No	no	Routine checks are not conducted	0	0	0	0	0	0	0	At an angle (eg. 45°)	Non-veterinary staff (myself / my assistant(s))		1	0	1	1	0	0	3	No	0	0	0	0	0	0	0	0	0	0	0
Female	41-50	New South Wales	Professional	Endurance	11-30 horses	Fortnightly	2	4-8 hours	0	0	1	1	0	1	0	3	yes	yes	no	Non-veterinary staff (myself / my assistant(s))	1	0	1	1	0	1	4	At an angle (eg. 45°)	A veterinarian		0	0	1	1	0	1	3	No	1	1	1	0	0	0	0	0	0	0	0
Female	41-50	New South Wales	Amateur	Equestrian sport	5-10 horses	Fortnightly	2	4-8 hours	0	0	0	0	0	1	1	2	yes	yes	yes	Non-veterinary staff (myself / my assistant(s))	0	0	0	0	0	1	1	At an angle (eg. 45°)	Non-veterinary staff (myself / my assistant(s))		0	0	0	0	0	1	1	Yes	1	1	1	0	0	0	0	0	0	0	0
Female	61-70	New South Wales	Professional	Equestrian sport	5-10 horses	Fortnightly	3	2-4 hours	0	0	0	0	0	0	0	0	no	yes	no	Non-veterinary staff (myself / my assistant(s))	0	0	0	0	0	0	0	At an angle (eg. 45°)	Non-veterinary staff (myself / my assistant(s))		0	0	1	1	0	1	3	Yes	0	0	0	0	0	0	0	0	0	0	0
Female	51-60	New South Wales	Amateur	Recreational non-competitive riding	< 5 horses	Fortnightly		Less than 2 hours	0	0	0	0	0	0	0	0	no	yes	yes	Non-veterinary staff (myself / my assistant(s))	0	0	0	0	0	1	1	Forward	Non-veterinary staff (myself / my assistant(s))		0	0	0	0	0	1	1	No	1	1	1	0	0	0	0	0	0	0	0
Male	20-30	New South Wales	Amateur	Equestrian sport	11-30 horses	Fortnightly	1	Less than 2 hours	0	0	0	1	0	0	1	2	yes	No	no	Non-veterinary staff (myself / my assistant(s))	0	0	0	0	0	0	0	Forward	Non-veterinary staff (myself / my assistant(s))		0	0	0	0	0	0	0	No	0	0	0	0	0	0	0	0	0	0	0
Female	31-40	New South Wales	Amateur	Equestrian sport	< 5 horses	Monthly	1	Less than 2 hours	0	0	0	0	0	0	0	0	no	No	no	Non-veterinary staff (myself / my assistant(s))	0	0	0	0	0	1	1	At an angle (eg. 45°)	Non-veterinary staff (myself / my assistant(s))		0	0	0	0	0	1	1	No	0	0	0	0	0	0	0	0	0	0	0
Male	51-60	New South Wales	Amateur	Recreational non-competitive riding	< 5 horses	Fortnightly	2	Less than 2 hours	0	0	0	0	0	1	1	2	yes	No	no	A veterinarian	0	0	0	0	0	0	0	Forward	Routine checks are not conducted		0	0	0	0	0	0	0	No	0	0	0	0	0	0	0	0	0	0	0
Male	41-50	New South Wales	Professional	Thoroughbred Racing	51-100 horses	Twice a week	6	2-4 hours	0	0	0	0	0	0	0	0	no	yes	yes	Non-veterinary staff (myself / my assistant(s))	0	0	0	1	0	1	2	At an angle (eg. 45°)	Non-veterinary staff (myself / my assistant(s))		0	0	1	1	0	1	3	Yes	0	0	0	0	0	0	0	0	0	0	0
Female	20-30	New South Wales	Professional	Equestrian sport	11-30 horses	Weekly	6	Less than 2 hours	0	0	0	0	0	1	1	2	yes	yes	yes	Non-veterinary staff (myself / my assistant(s))	1	1	1	1	1	1	6	At an angle (eg. 45°)	Non-veterinary staff (myself / my assistant(s))		1	1	1	1	1	1	6	Yes	1	2	1	0	0	0	0	1	0	0	0
Female	41-50	New South Wales	Amateur	Recreational non-competitive riding	< 5 horses	Weekly	1	Less than 2 hours	0	0	0	0	0	0	0	0	no	No	no	Non-veterinary staff (myself / my assistant(s))	0	0	0	0	0	1	1	Forward	Non-veterinary staff (myself / my assistant(s))		0	0	0	0	0	1	1	No	1	1	0	0	0	0	0	1	0	0	0
Female	41-50	New South Wales	Professional	Equestrian sport	11-30 horses	Fortnightly	5	2-4 hours	0	0	0	0	0	1	1	2	yes	No	no	Non-veterinary staff (myself / my assistant(s))	0	0	0	0	1	0	1	At an angle (eg. 45°)	Non-veterinary staff (myself / my assistant(s))		1	0	1	1	0	1	4	Yes	0	0	0	0	0	0	0	0	0	0	0
Female	41-50	New South Wales	Professional	Equestrian sport	11-30 horses	Twice a week	6	2-4 hours	0	0	1	1	0	0	1	3	yes	yes	no	Non-veterinary staff (myself / my assistant(s))	0	0	1	1	0	1	3	At an angle (eg. 45°)	Non-veterinary staff (myself / my assistant(s))		0	0	1	1	0	1	3	Yes	0	0	0	0	0	0	0	0	0	0	0
Male	51-60	New South Wales	Professional	Equestrian sport	11-30 horses	Daily	4	4-8 hours	0	0	1	1	0	0	0	2	yes	yes	yes	Non-veterinary staff (myself / my assistant(s))	0	0	1	1	0	1	3	At an angle (eg. 45°)	Non-veterinary staff (myself / my assistant(s))		0	0	1	1	0	1	3	Yes	1	1	1	0	0	0	0	0	0	0	0
Male	51-60	New South Wales	Professional	Horse breeding	51-100 horses	Daily	3	More than 8 hours	0	0	0	0	0	0	0	0	no	yes	yes	Non-veterinary staff (myself / my assistant(s))	0	0	0	0	0	1	1	Backward	Non-veterinary staff (myself / my assistant(s))		0	0	0	0	0	1	1	No	1	2	1	0	0	1	0	0	0	1	0
Male	31-40	New South Wales	Professional	Thoroughbred Racing	> 101 horses	Daily	2	2-4 hours	0	0	1	0	0	0	0	1	yes	yes	no	A veterinarian	1	1	1	1	1	1	6	At an angle (eg. 45°)	A veterinarian		1	1	1	1	1	1	6	Yes	1	3	1	1	0	0	0	0	0	1	0
Female	41-50	New South Wales	Professional	Horse breeding	> 101 horses	Daily	2	Less than 2 hours	0	0	0	0	0	0	0	0	no	No	no	Non-veterinary staff (myself / my assistant(s))	1	0	1	1	0	1	4	Backward	Non-veterinary staff (myself / my assistant(s))		1	0	1	1	0	1	4	Yes	1	3	0	1	1	0	1	0	0	1	1
Female		New South Wales	Professional	Thoroughbred Racing	> 101 horses	Daily	4	2-4 hours	1	1	1	1	0	0	0	4	yes	No	yes	Non-veterinary staff (myself / my assistant(s))	1	0	0	0	0	1	2	Forward	Non-veterinary staff (myself / my assistant(s))		1	0	1	1	0	1	4	Yes	1	3	1	1	0	0	0	1	0	0	1
Male	20-30	New South Wales	Professional	Horse breeding	> 101 horses	Daily	1	Less than 2 hours	0	0	0	0	0	0	0	0	no	No	no	Non-veterinary staff (myself / my assistant(s))	1	0	0	0	0	1	2	At an angle (eg. 45°)	Non-veterinary staff (myself / my assistant(s))		1	0	0	0	0	1	2	Yes	1	2	1	0	0	0	0	0	1	0	0
Female	51-60	New South Wales	Professional	Thoroughbred Racing	11-30 horses	Weekly		2-4 hours	0	0	0	1	0	1	0	2	yes	yes	yes	Non-veterinary staff (myself / my assistant(s))	1	0	1	1	0	1	4	At an angle (eg. 45°)	A veterinarian		1	0	1	1	0	1	4	Yes	1	2	1	0	0	0	0	1	0	0	0
Female	41-50	New South Wales	Amateur	Equestrian sport	5-10 horses	Monthly	1	2-4 hours	0	0	0	0	0	1	1	2	yes	No	yes	Non-veterinary staff (myself / my assistant(s))	0	0	0	0	0	1	1	Forward	Non-veterinary staff (myself / my assistant(s))		0	0	0	0	0	1	1	No	1	1	0	0	0	0	0	0	1	0	0
Female	41-50	South Australia	Amateur	Equestrian sport	5-10 horses	Weekly	3	2-4 hours	0	0	0	0	0	1	1	2	yes	yes	no	Non-veterinary staff (myself / my assistant(s))	0	0	0	0	0	1	1	At an angle (eg. 45°)	Non-veterinary staff (myself / my assistant(s))		1	1	1	1	1	1	6	Yes	1	2	1	0	0	0	0	0	0	0	0
Female	20-30	Queensland	Professional	Equestrian sport	11-30 horses	Twice a week	3	4-8 hours	0	0	0	0	0	0	0	0	no	yes	no	Non-veterinary staff (myself / my assistant(s))	0	0	0	0	0	1	1	Forward	Non-veterinary staff (myself / my assistant(s))		0	0	0	0	0	1	1	Yes	1	6	1	0	1	0	1	1	0	0	0
Male	51-60	Victoria	Professional	Thoroughbred Racing	11-30 horses	Daily	4	Less than 2 hours	0	0	0	0	0	0	1	1	yes	No	no	Non-veterinary staff (myself / my assistant(s))	1	0	1	1	0	1	4	At an angle (eg. 45°)	Non-veterinary staff (myself / my assistant(s))		1	0	1	1	0	1	4	Yes	1	6	1	1	0	0	1	1	0	0	0
Female	51-60	Victoria	Amateur	Equestrian sport	< 5 horses	Monthly	1	2-4 hours	0	0	0	1	0	0	1	2	yes	No	no	Non-veterinary staff (myself / my assistant(s))	0	0	0	0	0	0	0	Forward	Non-veterinary staff (myself / my assistant(s))		0	0	0	0	0	0	0	Yes	0	0	0	0	0	0	0	0	0	0	0
Female	20-30	New South Wales	Amateur	Equestrian sport	5-10 horses	Weekly	2	2-4 hours	0	0	0	1	0	1	1	3	yes	No	yes	Non-veterinary staff (myself / my assistant(s))	0	0	0	0	0	1	1	Forward	Non-veterinary staff (myself / my assistant(s))		0	0	1	1	1	1	4	Yes	1	2	1	0	0	0	0	0	1	0	0
Female	51-60	Victoria	Professional	Recreational non-competitive riding	11-30 horses	Monthly	2	4-8 hours	0	0	0	0	0	0	0	0	no	yes	yes	Non-veterinary staff (myself / my assistant(s))	0	0	1	1	0	1	3	At an angle (eg. 45°)	Non-veterinary staff (myself / my assistant(s))		0	0	1	1	0	1	3	Yes	1	3	0	0	0	1	1	1	0	0	0
Female	41-50	Victoria	Amateur	Recreational non-competitive riding	5-10 horses	Twice a week	2	Less than 2 hours	0	0	0	0	0	0	0	0	no	yes	no	Non-veterinary staff (myself / my assistant(s))	1	1	1	1	0	1	5	At an angle (eg. 45°)	A veterinarian		1	1	1	1	1	1	6	Yes	1	1	1	0	0	0	0	0	0	0	0
Female	31-40	Victoria	Amateur	Equestrian sport	< 5 horses	Weekly	1	Less than 2 hours	0	0	0	0	0	1	1	2	yes	No	no	Non-veterinary staff (myself / my assistant(s))	0	0	0	0	0	1	1	Forward	Non-veterinary staff (myself / my assistant(s))		0	0	1	1	0	0	2	No	0	0	0	0	0	0	0	0	0	0	0
Female	41-50	New South Wales	Amateur	Recreational non-competitive riding	5-10 horses	Monthly	3	4-8 hours	0	0	0	0	0	0	0	0	no	yes	yes	Non-veterinary staff (myself / my assistant(s))	0	0	0	0	0	1	1	Forward	Non-veterinary staff (myself / my assistant(s))		0	0	0	0	0	1	1	Yes	1	1	0	0	0	0	0	0	1	0	0
Female	41-50	Queensland	Amateur	Recreational non-competitive riding	< 5 horses	Monthly	2	Less than 2 hours	0	0	0	0	0	0	0	0	no	yes	yes	Routine checks are not conducted	0	0	0	0	0	0	0	Forward	Routine checks are not conducted		0	0	0	0	0	0	0	No	1	1	0	0	0	0	1	0	0	0	0
Female	41-50	Victoria	Amateur	Endurance	5-10 horses	Fortnightly	1	2-4 hours	0	0	0	0	0	1	0	1	yes	yes	yes	Non-veterinary staff (myself / my assistant(s))	1	1	1	1	0	1	5	Forward	A veterinarian		0	0	0	0	0	0	0	No	0	0	0	0	0	0	0	0	0	1	1
Female	20-30	New South Wales	Amateur	Equestrian sport	5-10 horses	Fortnightly	2	Less than 2 hours	0	0	0	1	0	0	0	1	yes	yes	yes	A veterinarian	0	0	1	1	1	1	4	Forward	Non-veterinary staff (myself / my assistant(s))		0	0	1	1	1	1	4	No	1	3	1	1	0	0	0	1	0	0	0
Female	31-40	Queensland	Amateur	Recreational non-competitive riding	< 5 horses	Monthly	1	Less than 2 hours	0	0	0	1	0	0	0	1	yes	No	yes	Non-veterinary staff (myself / my assistant(s))	0	0	0	0	0	1	1	Forward	Non-veterinary staff (myself / my assistant(s))		0	0	0	0	0	1	1	No	1	1	1	0	0	0	0	0	0	0	0
Male	20-30	New South Wales	Professional	Thoroughbred Racing	5-10 horses	Fortnightly	2	2-4 hours	0	0	1	0	0	1	0	2	yes	yes	yes	Non-veterinary staff (myself / my assistant(s))	1	0	1	1	0	1	4	Forward	Non-veterinary staff (myself / my assistant(s))		1	0	1	1	0	1	4	No	1	2	1	1	0	0	0	0	0	0	0
Male	31-40	New South Wales	Professional	Thoroughbred Racing	31-50 horses	Fortnightly		Less than 2 hours	0	0	0	0	0	1	0	1	yes	yes	yes	Non-veterinary staff (myself / my assistant(s))	1	0	1	0	0	1	3	Forward	Non-veterinary staff (myself / my assistant(s))		0	0	0	0	0	1	1	Yes	1	3	1	1	0	0	0	0	1	0	0
Female	41-50	New South Wales	Amateur	Equestrian sport	5-10 horses	Twice a week	4	4-8 hours	0	0	1	0	0	1	1	3	yes	yes	no	Non-veterinary staff (myself / my assistant(s))	1	0	1	1	0	1	4	At an angle (eg. 45°)	Non-veterinary staff (myself / my assistant(s))		1	0	1	1	0	1	4	Yes	1	2	0	0	0	0	0	1	1	0	0
Male	31-40	New South Wales	Professional	Thoroughbred Racing	5-10 horses	Fortnightly		Less than 2 hours	0	0	0	1	0	1	0	2	yes	yes	yes	Non-veterinary staff (myself / my assistant(s))	1	0	1	0	0	0	2	Forward	Non-veterinary staff (myself / my assistant(s))		0	0	1	0	0	1	2	Yes	1	2	1	0	1	0	0	0	0	0	0
Male	41-50	New South Wales	Amateur	Thoroughbred Racing	11-30 horses	Twice a week		2-4 hours	0	0	0	0	0	0	0	0	no	yes	yes	Non-veterinary staff (myself / my assistant(s))	1	0	1	1	0	0	3	Forward	Non-veterinary staff (myself / my assistant(s))		1	0	0	0	0	1	2	Yes	1	1	1	0	0	0	0	0	0	0	0
Female	51-60	New South Wales	Amateur	Endurance	11-30 horses	Monthly	4	2-4 hours	0	0	1	0	0	1	0	2	yes	yes	no	A veterinarian	1	0	1	1	0	1	4	At an angle (eg. 45°)	A veterinarian		1	0	1	1	1	1	5	No	0	0	0	0	0	0	0	0	0	0	0
Male	31-40	Victoria	Amateur	Thoroughbred Racing	< 5 horses	Daily	8	Less than 2 hours	0	0	0	0	0	0	0	0	no	No	yes	A veterinarian	0	0	0	0	0	0	0	At an angle (eg. 45°)	A veterinarian		0	0	0	0	0	0	0	No	1	1	0	0	0	0	0	1	0	0	0
Female	51-60	Victoria	Professional	Horse breeding	< 5 horses	Monthly	1	Less than 2 hours	0	1	0	0	0	0	0	1	yes	yes	yes	Non-veterinary staff (myself / my assistant(s))	0	0	1	0	1	1	3	At an angle (eg. 45°)	A veterinarian		0	0	0	0	0	0	0	No	0	0	0	0	0	0	0	0	0	0	0
Female	31-40	Victoria	Amateur	Recreational non-competitive riding	< 5 horses	Monthly	2	2-4 hours	0	0	0	0	0	0	0	0	no	No	yes	Non-veterinary staff (myself / my assistant(s))	0	0	0	0	0	1	1	Forward	Non-veterinary staff (myself / my assistant(s))		0	0	0	0	0	1	1	No	1	1	1	0	0	0	0	0	0	0	0
Male	31-40	Victoria	Professional	Standardbred racing	31-50 horses	Weekly	2	Less than 2 hours	1	0	1	0	0	0	0	2	yes	No	yes	Non-veterinary staff (myself / my assistant(s))	1	1	1	1	0	1	5	At an angle (eg. 45°)	Non-veterinary staff (myself / my assistant(s))		1	0	1	1	1	1	5	Yes	1	2	1	0	0	0	0	1	0	0	0
Female	41-50	Victoria	Amateur	Horse breeding	< 5 horses	Monthly	2	4-8 hours	0	0	1	0	0	0	0	1	yes	yes	no	Non-veterinary staff (myself / my assistant(s))	0	0	1	1	1	1	4	Forward	Non-veterinary staff (myself / my assistant(s))		0	0	1	1	1	1	4	Yes	1	2	1	0	0	0	0	0	1	0	0
Female	20-30	Victoria	Amateur	Thoroughbred Racing	< 5 horses	Fortnightly	2	2-4 hours	0	0	0	0	0	0	0	0	no	yes	no	Non-veterinary staff (myself / my assistant(s))	0	0	0	0	1	1	2	Forward	Non-veterinary staff (myself / my assistant(s))		0	0	0	1	1	1	3	No	1	3	0	0	0	0	0	1	1	0	0
Male	51-60	Queensland	Professional	Standardbred racing	11-30 horses	Weekly	2	Less than 2 hours	0	0	0	0	0	0	0	0	no	No	no	Non-veterinary staff (myself / my assistant(s))	1	0	0	0	0	1	2	At an angle (eg. 45°)	Non-veterinary staff (myself / my assistant(s))		0	0	0	0	0	1	1	Yes	1	1	0	0	0	0	0	0	1	0	0
Female	51-60	Tasmania	Professional	Standardbred racing	51-100 horses	Fortnightly	2	4-8 hours	0	0	0	1	0	0	0	1	yes	No	no	Non-veterinary staff (myself / my assistant(s))	0	0	1	1	0	1	3	At an angle (eg. 45°)	Non-veterinary staff (myself / my assistant(s))		0	0	1	1	0	1	3	Yes	0	0	0	0	0	0	0	0	0	0	0
Female	41-50	Western Australia	Amateur	Endurance	5-10 horses	Fortnightly	1	2-4 hours	0	0	0	1	0	0	1	2	yes	yes	no	Non-veterinary staff (myself / my assistant(s))	1	0	1	1	1	1	5	Forward	A veterinarian		0	0	0	0	0	0	0	Yes	0	0	0	0	0	0	0	0	0	0	0
Male	41-50	New South Wales	Amateur	Standardbred racing	< 5 horses	Weekly	1	Less than 2 hours	0	0	0	0	0	0	1	1	yes	No	no	A veterinarian	1	0	1	1	0	0	3	Forward	Non-veterinary staff (myself / my assistant(s))		1	0	1	1	0	1	4	No	0	0	0	0	0	0	0	0	0	0	0
Male	61-70	Victoria	Amateur	Equestrian sport	< 5 horses	Twice a week	1	2-4 hours	0	0	0	0	0	1	1	2	yes	yes	yes	Non-veterinary staff (myself / my assistant(s))	0	0	0	0	0	0	0	Forward	Non-veterinary staff (myself / my assistant(s))		0	0	0	0	0	1	1	No	1	1	0	0	0	0	0	1	0	0	0
Female	20-30	Western Australia	Amateur	Equestrian sport	< 5 horses	Monthly	1	Less than 2 hours	0	0	0	1	0	1	1	3	yes	No	yes	Non-veterinary staff (myself / my assistant(s))	0	0	1	1	0	1	3	Forward	Non-veterinary staff (myself / my assistant(s))		0	0	1	1	0	1	3	Yes	1	1	1	0	0	0	0	0	0	0	0
Male	31-40	Tasmania	Amateur	Endurance	5-10 horses	Fortnightly	1	2-4 hours	0	0	0	1	0	0	1	2	yes	yes	yes	Non-veterinary staff (myself / my assistant(s))	0	1	1	0	0	1	3	Forward	Non-veterinary staff (myself / my assistant(s))		0	1	1	1	0	0	3	No	1	1	0	0	0	0	1	0	0	0	0
Male	41-50	New South Wales	Professional	Thoroughbred Racing	5-10 horses	Weekly	1	Less than 2 hours	0	0	0	0	0	0	0	0	no	No	no	Non-veterinary staff (myself / my assistant(s))	1	0	1	1	0	1	4	Forward	Non-veterinary staff (myself / my assistant(s))		1	0	0	0	0	1	2	Yes	0	0	0	0	0	0	0	0	0	0	0
Male	61-70	New South Wales	Professional	Thoroughbred Racing	5-10 horses	Weekly		2-4 hours	0	0	0	0	0	0	0	0	no	yes	yes	Non-veterinary staff (myself / my assistant(s))	1	0	0	0	0	1	2	Forward	Non-veterinary staff (myself / my assistant(s))		1	0	1	1	0	1	4	Yes	1	1	1	0	0	0	0	0	0	0	0
Male	61-70	New South Wales	Professional	Horse breeding	11-30 horses	Fortnightly	2	Less than 2 hours	0	0	0	1	0	1	0	2	yes	yes	no	Non-veterinary staff (myself / my assistant(s))	0	0	0	0	0	0	0	Forward	Non-veterinary staff (myself / my assistant(s))		1	1	1	1	0	0	4	Yes	1	1	1	0	0	0	0	0	0	0	0
Male	31-40	Tasmania	Professional	Recreational non-competitive riding	11-30 horses	Monthly	4	Less than 2 hours	0	0	0	0	0	0	0	0	no	No	no	Non-veterinary staff (myself / my assistant(s))	0	0	0	0	0	1	1	At an angle (eg. 45°)	Non-veterinary staff (myself / my assistant(s))		0	0	0	0	0	1	1	No	1	1	0	0	0	0	1	0	0	0	0
Male	51-60	New South Wales	Professional	Thoroughbred Racing	> 101 horses	Daily	3	Less than 2 hours	1	0	0	0	1	1	0	3	yes	yes	yes	Non-veterinary staff (myself / my assistant(s))	1	0	0	0	0	1	2	Forward	Non-veterinary staff (myself / my assistant(s))		1	0	1	1	1	1	5	Yes	1	1	1	0	0	0	0	0	0	1	0
Male	41-50	New South Wales	Professional	Thoroughbred Racing	31-50 horses	Twice a week	3	2-4 hours	0	1	0	1	0	1	0	3	yes	No	no	Non-veterinary staff (myself / my assistant(s))	1	0	0	0	1	1	3	At an angle (eg. 45°)	Non-veterinary staff (myself / my assistant(s))		1	0	1	1	1	0	4	Yes	1	5	1	1	0	1	1	1	0	0	0
Female	41-50	New South Wales	Professional	Horse breeding	> 101 horses	Twice a week	3	More than 8 hours	0	0	1	0	0	1	0	2	yes	yes	yes	Non-veterinary staff (myself / my assistant(s))	1	0	1	1	0	1	4	Forward	Non-veterinary staff (myself / my assistant(s))		1	0	1	1	0	1	4	Yes	1	2	1	1	0	0	0	0	0	1	0
Male	61-70	Queensland	Amateur	Equestrian sport	< 5 horses	Monthly	2	Less than 2 hours	0	0	0	0	0	0	1	1	yes	No	yes	Non-veterinary staff (myself / my assistant(s))	0	0	0	0	0	1	1	Forward	Non-veterinary staff (myself / my assistant(s))		0	0	1	1	0	1	3	No	1	2	1	1	0	0	0	0	0	0	0
Male	41-50	Victoria	Professional	Thoroughbred Racing	> 101 horses	Daily	10	2-4 hours	0	0	0	0	0	0	0	0	no	No	yes	Non-veterinary staff (myself / my assistant(s))	1	0	1	1	0	1	4	At an angle (eg. 45°)	Non-veterinary staff (myself / my assistant(s))		1	0	1	1	0	0	3	Yes	1	1	1	0	0	0	0	0	0	1	0
Female	41-50	New South Wales	Amateur	Equestrian sport	5-10 horses	Fortnightly	1	2-4 hours	0	0	0	1	0	0	0	1	yes	No	no	Non-veterinary staff (myself / my assistant(s))	1	0	1	1	1	1	5	Forward	Non-veterinary staff (myself / my assistant(s))		1	0	1	1	1	1	5	Yes	1	1	0	1	0	0	0	0	0	0	0
Male	41-50	New South Wales	Professional	Thoroughbred Racing	51-100 horses	Daily	8	2-4 hours	0	0	0	0	0	1	0	1	yes	No	no	Non-veterinary staff (myself / my assistant(s))	1	0	1	1	0	1	4	Forward	Non-veterinary staff (myself / my assistant(s))		1	1	1	1	0	1	5	No	1	1	0	0	1	0	0	0	0	0	0
Female	41-50	Victoria	Amateur	Thoroughbred Racing	< 5 horses	Monthly	1	Less than 2 hours	0	0	0	1	0	1	0	2	yes	yes	no	Non-veterinary staff (myself / my assistant(s))	1	0	1	1	0	1	4	Forward	Non-veterinary staff (myself / my assistant(s))		1	0	1	1	0	1	4	Yes	1	1	1	0	0	0	0	0	0	1	1
Male	51-60	New South Wales	Professional	Thoroughbred Racing	< 5 horses	Twice a week	2	2-4 hours	0	0	0	0	0	1	0	1	yes	No	no	Non-veterinary staff (myself / my assistant(s))	0	0	0	0	0	1	1	Forward	Non-veterinary staff (myself / my assistant(s))		0	0	1	1	0	0	2	Yes	1	2	0	1	1	0	0	0	0	1	0
Female	51-60	New South Wales	Amateur	Recreational non-competitive riding	11-30 horses	Monthly	8	4-8 hours	0	0	0	0	0	0	0	0	no	yes	no	Non-veterinary staff (myself / my assistant(s))	0	0	1	1	0	1	3	At an angle (eg. 45°)	Non-veterinary staff (myself / my assistant(s))		0	0	1	1	0	1	3	No	1	1	0	1	0	0	0	0	0	0	0
Male	51-60	New South Wales	Professional	Equestrian sport	11-30 horses	Monthly	5	More than 8 hours	0	1	0	1	1	0	1	4	yes	yes	yes	A veterinarian	0	0	1	1	0	1	3	Forward	A veterinarian		0	0	1	1	0	1	3	No	1	1	1	0	0	0	0	0	0	0	0
Female	31-40	New South Wales	Amateur	Equestrian sport	5-10 horses	Monthly	3	2-4 hours	0	0	0	0	0	0	0	0	no	yes	no	Non-veterinary staff (myself / my assistant(s))	0	0	1	1	1	1	4	At an angle (eg. 45°)	Non-veterinary staff (myself / my assistant(s))		0	0	1	1	1	1	4	No	1	6	1	0	1	1	1	1	1	1	0
Female	51-60	Queensland	Amateur	Equestrian sport	< 5 horses	Monthly	1	4-8 hours	0	0	0	0	0	0	0	0	no	No	yes	Non-veterinary staff (myself / my assistant(s))	0	0	1	1	0	1	3	Forward	Non-veterinary staff (myself / my assistant(s))		0	0	1	1	0	1	3	Yes	1	2	0	1	1	0	0	0	0	0	0
Female	41-50	Queensland	Amateur	Equestrian sport	< 5 horses	Monthly	1	Less than 2 hours	0	0	0	0	0	1	1	2	yes	yes	no	Non-veterinary staff (myself / my assistant(s))	0	0	0	0	0	1	1	At an angle (eg. 45°)	Non-veterinary staff (myself / my assistant(s))		0	0	1	1	0	1	3	Yes	1	1	0	0	0	0	0	1	0	0	0
Female	41-50	Western Australia	Amateur	Recreational non-competitive riding	< 5 horses	Fortnightly	1	Less than 2 hours	0	0	0	0	0	1	1	2	yes	yes	yes	Non-veterinary staff (myself / my assistant(s))	0	0	0	0	0	1	1	Forward	Non-veterinary staff (myself / my assistant(s))		0	0	0	0	0	1	1	No	0	0	0	0	0	0	0	0	0	0	0
Female	41-50	New South Wales	Professional	Horse breeding	11-30 horses	Weekly	1	Less than 2 hours	0	0	0	0	0	1	1	2	yes	No	no	Non-veterinary staff (myself / my assistant(s))	0	0	1	1	0	1	3	At an angle (eg. 45°)	Non-veterinary staff (myself / my assistant(s))		0	0	1	1	0	1	3	No	1	1	0	0	0	0	0	0	1	0	0
Female	20-30	Queensland	Amateur	Equestrian sport	5-10 horses	Weekly	3	Less than 2 hours	0	0	0	1	0	1	1	3	yes	No	yes	Routine checks are not conducted	0	0	1	1	0	0	2	At an angle (eg. 45°)	Non-veterinary staff (myself / my assistant(s))		0	0	1	1	0	0	2	No	1	1	1	0	0	0	0	0	0	0	0
Female	20-30	Victoria	Amateur	Equestrian sport	< 5 horses	Twice a week	2	Less than 2 hours	0	0	1	1	0	0	0	2	yes	No	no	Non-veterinary staff (myself / my assistant(s))	1	1	1	1	0	1	5	Forward	Non-veterinary staff (myself / my assistant(s))		1	1	1	1	1	1	6	Yes	1	1	0	0	0	0	0	1	0	0	0
Female	20-30	Queensland	Amateur	Equestrian sport	< 5 horses	Twice a week	1	Less than 2 hours	0	0	0	0	0	0	0	0	no	yes	no	Non-veterinary staff (myself / my assistant(s))	0	0	1	1	1	1	4	At an angle (eg. 45°)	Non-veterinary staff (myself / my assistant(s))		0	0	1	1	1	1	4	Yes	1	3	1	0	1	0	0	1	0	0	0
Female	31-40	New South Wales	Professional	Horse breeding	5-10 horses	Monthly	2	2-4 hours	0	1	1	1	0	0	0	3	yes	yes	yes	Non-veterinary staff (myself / my assistant(s))	0	0	1	1	1	1	4	Forward	Non-veterinary staff (myself / my assistant(s))		0	0	1	1	1	1	4	Yes	1	1	1	0	0	0	0	0	0	0	0
Female	41-50	South Australia	Amateur	Horse breeding	5-10 horses	Monthly	2	Less than 2 hours	0	0	0	0	0	1	1	2	yes	yes	yes	Non-veterinary staff (myself / my assistant(s))	0	0	0	0	0	1	1	Forward	Non-veterinary staff (myself / my assistant(s))		0	0	1	1	1	1	4	Yes	1	4	1	1	1	0	1	0	0	0	0
Female	31-40	New South Wales	Amateur	Recreational non-competitive riding	< 5 horses	Monthly	2	Less than 2 hours	0	0	0	0	0	1	0	1	yes	yes	no	Non-veterinary staff (myself / my assistant(s))	0	0	1	1	0	1	3	Forward	Non-veterinary staff (myself / my assistant(s))		0	0	1	1	0	1	3	Yes	1	1	0	0	0	0	0	1	0	0	0
Female	20-30	New South Wales	Professional	Horse breeding	31-50 horses	Monthly	4	4-8 hours	0	0	0	0	0	0	0	0	no	yes	no	Non-veterinary staff (myself / my assistant(s))	0	0	1	1	0	1	3	At an angle (eg. 45°)	Non-veterinary staff (myself / my assistant(s))		0	0	1	1	0	1	3	Yes	0	0	0	0	0	0	0	0	0	0	0
Female	51-60	Queensland	Amateur	Equestrian sport	11-30 horses	Weekly	4	2-4 hours	0	0	1	0	0	0	0	1	yes	No	yes	Non-veterinary staff (myself / my assistant(s))	0	0	1	1	1	1	4	At an angle (eg. 45°)	Routine checks are not conducted		0	0	0	0	0	0	0	Yes	1	1	1	0	0	0	0	0	0	0	0
Female	31-40	New South Wales	Amateur	Equestrian sport	11-30 horses	Weekly	4	4-8 hours	0	0	1	1	0	0	0	2	yes	yes	no	Non-veterinary staff (myself / my assistant(s))	0	0	1	1	1	1	4	At an angle (eg. 45°)	Non-veterinary staff (myself / my assistant(s))		0	0	1	1	1	1	4	Yes	1	1	0	0	1	0	0	0	0	1	0
Female	20-30	New South Wales	Professional	Recreational non-competitive riding	< 5 horses	Fortnightly	1	Less than 2 hours	0	0	0	1	0	1	1	3	yes	yes	yes	Non-veterinary staff (myself / my assistant(s))	0	0	1	1	1	1	4	Forward	Non-veterinary staff (myself / my assistant(s))		0	0	1	1	0	1	3	No	0	0	0	0	0	0	0	0	0	0	0
Female	51-60	Queensland	Amateur	Equestrian sport	5-10 horses	Fortnightly	3	2-4 hours	0	0	0	1	0	1	1	3	yes	yes	no	Non-veterinary staff (myself / my assistant(s))	1	0	1	1	0	1	4	At an angle (eg. 45°)	Non-veterinary staff (myself / my assistant(s))		1	0	1	1	0	1	4	Yes	0	0	0	0	0	0	0	0	0	0	0
Female	41-50	Victoria	Amateur	Equestrian sport	5-10 horses	Twice a week	3	4-8 hours	0	0	1	1	0	0	0	2	yes	yes	yes	Non-veterinary staff (myself / my assistant(s))	0	1	1	1	0	1	4	At an angle (eg. 45°)	Non-veterinary staff (myself / my assistant(s))		0	1	1	1	0	1	4	Yes	0	0	0	0	0	0	0	0	0	0	0
Female	41-50	New South Wales	Amateur	Equestrian sport	11-30 horses	Fortnightly	2	2-4 hours	0	0	1	1	0	1	0	3	yes	No	no	Non-veterinary staff (myself / my assistant(s))	0	0	1	1	0	1	3	Forward	Non-veterinary staff (myself / my assistant(s))		0	0	1	1	0	1	3	No	0	0	0	0	0	0	0	0	0	0	0
Female	20-30	New South Wales	Professional	Equestrian sport	11-30 horses	Twice a week	4	Less than 2 hours	0	0	1	1	0	1	1	4	yes	No	no	Non-veterinary staff (myself / my assistant(s))	1	1	1	1	1	1	6	At an angle (eg. 45°)	Non-veterinary staff (myself / my assistant(s))		1	1	1	1	1	1	6	Yes	1	2	1	0	0	0	0	0	0	1	0
Male	51-60	New South Wales	Professional	Equestrian sport	5-10 horses	Twice a week	2	Less than 2 hours	0	0	1	0	0	1	0	2	yes	yes	yes	Routine checks are not conducted	0	0	0	0	0	0	0	At an angle (eg. 45°)	Non-veterinary staff (myself / my assistant(s))		0	0	0	0	0	1	1	No	1	5	1	1	0	0	0	1	0	0	0
Female	20-30	Queensland	Amateur	Equestrian sport	< 5 horses	Fortnightly	2	2-4 hours	0	0	0	0	0	0	0	0	no	yes	yes	Non-veterinary staff (myself / my assistant(s))	0	0	0	0	0	1	1	Forward	Non-veterinary staff (myself / my assistant(s))		0	0	0	0	0	1	1	Yes	1	2	0	0	0	0	1	0	0	0	0
Female	41-50	South Australia	Professional	Equestrian sport	11-30 horses	Weekly	3	Less than 2 hours	0	0	0	0	0	1	1	2	yes	yes	no	Non-veterinary staff (myself / my assistant(s))	0	0	0	0	1	1	2	Backward	Non-veterinary staff (myself / my assistant(s))		0	0	1	1	0	1	3	Yes	1	1	1	0	0	0	0	0	0	0	0
Female	41-50	South Australia	Amateur	Horse breeding	11-30 horses	Twice a week	2	Less than 2 hours	0	0	1	0	0	0	1	2	yes	No	no	Non-veterinary staff (myself / my assistant(s))	1	0	1	1	0	1	4	At an angle (eg. 45°)	Non-veterinary staff (myself / my assistant(s))		1	0	1	1	0	1	4	Yes	1	1	0	0	0	0	0	0	1	0	0
Female	41-50	Victoria	Professional	Recreational non-competitive riding	5-10 horses	Monthly	2	2-4 hours	0	0	0	0	0	0	0	0	no	yes	no	Non-veterinary staff (myself / my assistant(s))	0	0	0	0	0	1	1	Forward	Non-veterinary staff (myself / my assistant(s))		0	0	0	0	0	1	1	Yes	0	0	0	0	0	0	0	0	0	0	0
Female	51-60	Victoria	Amateur	Equestrian sport	< 5 horses	Monthly	1	2-4 hours	0	0	0	1	0	1	1	3	yes	No	no	Routine checks are not conducted	0	0	0	0	0	0	0	Forward	Routine checks are not conducted		0	0	0	0	0	0	0	No	1	2	0	0	0	0	0	1	1	0	0
Female	31-40	Victoria	Amateur	Endurance	5-10 horses	Twice a week	2	2-4 hours	0	0	0	1	0	0	1	2	yes	No	no	Non-veterinary staff (myself / my assistant(s))	0	0	0	0	0	1	1	At an angle (eg. 45°)	Non-veterinary staff (myself / my assistant(s))		0	0	0	0	0	1	1	Yes	1	1	1	0	0	0	0	0	0	0	0
Female	31-40	Western Australia	Amateur	Equestrian sport	< 5 horses	Weekly	1	Less than 2 hours	0	0	0	1	0	1	0	2	yes	yes	no	Non-veterinary staff (myself / my assistant(s))	1	1	1	1	1	1	6	Forward	Non-veterinary staff (myself / my assistant(s))		1	1	1	1	1	1	6	Yes	1	2	1	0	0	0	0	0	0	0	0
Female	41-50	New South Wales	Professional	Equestrian sport	31-50 horses	Weekly	4	Less than 2 hours	0	0	0	0	0	1	0	1	yes	yes	yes	Non-veterinary staff (myself / my assistant(s))	0	0	1	1	0	1	3	At an angle (eg. 45°)	Non-veterinary staff (myself / my assistant(s))		0	0	1	1	0	1	3	Yes	1	5	1	0	0	0	1	1	0	0	0
Male	41-50	Victoria	Professional	Equestrian sport	> 101 horses	Fortnightly	8	4-8 hours	0	0	1	0	0	0	1	2	yes	yes	yes	Non-veterinary staff (myself / my assistant(s))	0	0	1	1	0	1	3	At an angle (eg. 45°)	Non-veterinary staff (myself / my assistant(s))		0	0	1	1	0	1	3	No	1	6	0	0	1	0	1	1	1	1	0
Male	51-60	New South Wales	Amateur	Standardbred racing	5-10 horses	Twice a week	1	Less than 2 hours	0	0	1	0	0	0	0	1	yes	No	yes	Non-veterinary staff (myself / my assistant(s))	0	0	0	0	0	1	1	At an angle (eg. 45°)	Non-veterinary staff (myself / my assistant(s))		0	0	1	1	0	1	3	Yes	0	0	0	0	0	0	0	0	0	0	0
Female	51-60	Tasmania	Professional	Standardbred racing	11-30 horses	Monthly	7	4-8 hours	0	0	0	1	0	0	0	1	yes	yes	no	Non-veterinary staff (myself / my assistant(s))	0	0	0	0	0	1	1	At an angle (eg. 45°)	Routine checks are not conducted		0	0	0	0	0	1	1	Yes	0	0	0	0	0	0	0	0	0	0	0
Male	41-50	New South Wales	Professional	Standardbred racing	11-30 horses	Daily	3	Less than 2 hours	1	0	1	0	0	0	0	2	yes	No	yes	Non-veterinary staff (myself / my assistant(s))	1	1	1	1	0	1	5	At an angle (eg. 45°)	Non-veterinary staff (myself / my assistant(s))		1	1	1	1	0	1	5	Yes	1	1	1	0	0	0	0	0	0	0	0
Female	20-30	New South Wales	Amateur	Equestrian sport	< 5 horses	Fortnightly	2	Less than 2 hours	0	0	1	1	0	1	1	4	yes	No	no	Non-veterinary staff (myself / my assistant(s))	0	0	1	1	0	1	3	At an angle (eg. 45°)	Non-veterinary staff (myself / my assistant(s))		0	0	1	1	0	1	3	No	1	4	1	0	1	0	0	1	0	0	0
Female	31-40	New South Wales	Amateur	Endurance	5-10 horses	Fortnightly	2	2-4 hours	0	0	0	1	0	1	0	2	yes	yes	no	Non-veterinary staff (myself / my assistant(s))	0	0	1	1	0	1	3	Forward	Non-veterinary staff (myself / my assistant(s))		0	0	1	1	0	1	3	Yes	1	4	0	0	1	0	0	1	1	0	0
Female	51-60	New South Wales	Professional	Thoroughbred Racing	31-50 horses	Twice a week	4	2-4 hours	0	0	1	0	0	1	0	2	yes	No	yes	Non-veterinary staff (myself / my assistant(s))	1	0	1	1	0	1	4	Backward	Non-veterinary staff (myself / my assistant(s))		1	0	1	1	0	1	4	Yes	1	1	1	0	0	0	0	0	0	1	0
Female	51-60	Western Australia	Professional	Equestrian sport	11-30 horses	Weekly	4	More than 8 hours	1	1	1	0	0	1	1	5	yes	yes	no	Routine checks are not conducted	0	0	0	0	0	0	0	At an angle (eg. 45°)	Routine checks are not conducted		0	0	0	0	0	0	0	Yes	1	2	1	1	0	0	0	0	0	0	0
Male	41-50	Queensland	Amateur	Horse breeding	< 5 horses	Monthly	1	More than 8 hours	0	0	1	1	0	0	0	2	yes	yes	yes	Non-veterinary staff (myself / my assistant(s))	0	0	1	1	1	1	4	At an angle (eg. 45°)	Non-veterinary staff (myself / my assistant(s))		0	0	1	1	1	1	4	Yes	1	3	1	0	0	0	1	1	0	0	0
Male	51-60	New South Wales	Professional	Horse breeding	> 101 horses	Daily	3	Less than 2 hours	0	0	0	0	0	0	0	0	no	No	yes	Non-veterinary staff (myself / my assistant(s))	1	0	1	0	0	1	3	Forward	Non-veterinary staff (myself / my assistant(s))		1	0	1	1	0	1	4	Yes	1	3	1	0	0	0	1	1	0	1	0
Female	41-50	New South Wales	Professional	Horse breeding	> 101 horses	Daily	3	4-8 hours	0	0	0	0	0	0	0	0	no	No	no	Non-veterinary staff (myself / my assistant(s))	0	0	0	0	0	1	1	Forward	Non-veterinary staff (myself / my assistant(s))		0	0	0	0	0	1	1	No	1	3	1	1	0	0	0	1	0	0	0
Female	61-70	New South Wales	Professional	Thoroughbred Racing	31-50 horses	Fortnightly	1	2-4 hours	0	0	0	0	0	0	0	0	no	No	no	A veterinarian	0	0	0	0	0	0	0	Forward	A veterinarian		0	0	0	0	0	0	0	Yes	0	0	0	0	0	0	0	0	0	0	0
Female	20-30	New South Wales	Professional	Horse breeding	51-100 horses	Twice a week	2	Less than 2 hours	0	0	0	0	0	0	0	0	no	yes	yes	Non-veterinary staff (myself / my assistant(s))	1	0	1	1	0	1	4	Forward	Non-veterinary staff (myself / my assistant(s))		0	0	1	1	0	1	3	Yes	1	1	1	0	0	0	0	0	0	0	0
Male	61-70	South Australia	Professional	Horse breeding	11-30 horses	Monthly	2	More than 8 hours	0	0	1	0	0	0	0	1	yes	yes	no	Non-veterinary staff (myself / my assistant(s))	0	0	1	0	0	1	2	Forward	Non-veterinary staff (myself / my assistant(s))		0	0	1	1	0	1	3	No	1	1	0	0	0	0	0	1	0	0	0
Female	51-60	New South Wales	Professional	Horse breeding	31-50 horses	Weekly	2	4-8 hours	0	1	0	1	0	0	0	2	yes	yes	no	Non-veterinary staff (myself / my assistant(s))	0	0	1	1	0	1	3	Forward	Non-veterinary staff (myself / my assistant(s))		1	0	1	1	0	1	4	Yes	0	0	0	0	0	0	0	0	0	0	0
Male	61-70	New South Wales	Professional	Horse breeding	5-10 horses	Monthly	2	4-8 hours	0	0	0	0	0	0	0	0	no	No	no	Non-veterinary staff (myself / my assistant(s))	0	0	0	1	0	1	2	At an angle (eg. 45°)	Non-veterinary staff (myself / my assistant(s))		0	0	0	0	0	0	0	No	1	1	0	0	0	0	1	0	0	0	0
Male	51-60	Queensland	Professional	Horse breeding	11-30 horses	Daily	2	4-8 hours	0	1	0	1	0	0	1	3	yes	No	no	Non-veterinary staff (myself / my assistant(s))	1	1	1	0	0	0	3	Forward	Non-veterinary staff (myself / my assistant(s))		1	1	0	0	0	0	2	No	1	1	1	0	0	0	0	0	0	0	0
Male	51-60	New South Wales	Professional	Horse breeding	31-50 horses	Weekly	2	2-4 hours	0	0	0	0	0	0	0	0	no	No	no	Non-veterinary staff (myself / my assistant(s))	0	0	0	0	0	1	1	Unrestrained	Non-veterinary staff (myself / my assistant(s))		0	0	0	0	0	1	1	No	0	0	0	0	0	0	0	0	0	0	0
Female	31-40	New South Wales	Professional	Thoroughbred Racing	> 101 horses	Twice a week	6	4-8 hours	0	0	0	1	0	0	0	1	yes	yes	yes	Non-veterinary staff (myself / my assistant(s))	0	0	0	0	0	1	1	At an angle (eg. 45°)	Non-veterinary staff (myself / my assistant(s))		1	0	1	1	0	1	4	No	1	1	1	0	0	0	0	0	0	0	0
Female	51-60	New South Wales	Professional	Equestrian sport	11-30 horses	Twice a week	3	Less than 2 hours	0	0	0	0	0	0	0	0	no	yes	yes	Non-veterinary staff (myself / my assistant(s))	0	0	0	0	0	1	1	Forward	A veterinarian		1	0	1	1	0	1	4	No	1	2	0	0	0	0	0	1	0	0	0
Male	61-70	New South Wales	Amateur	Thoroughbred Racing	> 101 horses	Daily	5	2-4 hours	0	0	0	0	0	0	0	0	no	yes	yes	Non-veterinary staff (myself / my assistant(s))	1	0	0	0	0	1	2	Unrestrained	Non-veterinary staff (myself / my assistant(s))		1	0	1	1	0	1	4	No	1	2	1	0	0	0	0	1	0	1	1
Male	41-50	New South Wales	Professional	Horse breeding	> 101 horses	Twice a week	10	4-8 hours	0	0	0	1	0	0	0	1	yes	yes	no	Non-veterinary staff (myself / my assistant(s))	1	0	1	0	0	1	3	Forward	Non-veterinary staff (myself / my assistant(s))		1	0	1	0	0	1	3	Yes	1	1	1	0	0	0	0	0	0	1	0
Female	41-50	Western Australia	Amateur	Equestrian sport	< 5 horses	Monthly	1	More than 8 hours	0	0	0	0	0	0	0	0	no	No	no	Non-veterinary staff (myself / my assistant(s))	0	0	0	0	0	1	1	At an angle (eg. 45°)	Non-veterinary staff (myself / my assistant(s))		0	0	1	1	0	1	3	Yes	1	1	0	1	0	0	0	0	0	0	0
Female	41-50	New South Wales	Professional	Thoroughbred Racing	31-50 horses	Daily	2	2-4 hours	0	0	0	0	0	0	0	0	no	No	no	Non-veterinary staff (myself / my assistant(s))	1	0	0	0	0	1	2	At an angle (eg. 45°)	Non-veterinary staff (myself / my assistant(s))		0	0	0	0	0	1	1	Yes	1	1	1	0	0	0	0	0	0	0	0
Female		New South Wales	Professional	Thoroughbred Racing	11-30 horses	Twice a week	2	Less than 2 hours	0	0	0	1	0	1	1	3	yes	yes	yes	Non-veterinary staff (myself / my assistant(s))	1	0	1	1	0	1	4	At an angle (eg. 45°)	Non-veterinary staff (myself / my assistant(s))		1	0	1	1	0	1	4	Yes	0	0	0	0	0	0	0	0	0	0	0
Female	51-60	Australian Capital Territory	Amateur	Endurance	< 5 horses	Fortnightly	1	2-4 hours	0	0	0	0	0	1	1	2	yes	yes	no	Non-veterinary staff (myself / my assistant(s))	0	0	0	0	0	1	1	Forward	Non-veterinary staff (myself / my assistant(s))		0	0	0	0	0	1	1	Yes	1	2	0	1	0	0	1	0	0	0	0
Male	51-60	Victoria	Professional	Horse breeding	51-100 horses	Fortnightly	1	Less than 2 hours	0	0	0	0	0	0	0	0	no	yes	no	Non-veterinary staff (myself / my assistant(s))	0	0	0	0	0	1	1	Forward	Non-veterinary staff (myself / my assistant(s))		0	0	0	0	0	1	1	No	1	1	1	0	0	0	0	0	0	0	0
[truncated: 10 more columns]
